# Supplementary material for: Transcriptomic and Proteomic Analyses of a Wolbachia-Free Filarial Parasite Provide Evidence of Trans-Kingdom Horizontal Gene Transfer
Source: PLoS One. 2012 Sep 26;7(9):e45777. doi: 10.1371/journal.pone.0045777 (PMC3458923; doi:10.1371/journal.pone.0045777)
Supplement: Table S1 — Onchocerca flexuosa transcripts with similarity to Wolbachia genes. O. flexuosa isotigs and singletons were compared against the non-redundant protein database. The accession numbers, descriptions and coordinates of each BLAST hit are given for isotigs and singletons that share sequence similarity to Wolbachia. Note that every other isotigs was highlighted in yellow to aid in distinguishing separate isotigs from separate BLAST hits. (XLSX) [file pone.0045777.s001.xlsx]

## Sheet: Sheet1
Table S1: O. flexuosa sequences with similarity to Wolbachia genes.
Isogroup	Sequence	Total query length (bp)	Top blastx hit accession number	Top blastx hit description	Homologous Wolbachia strain	5' coordinate	3' coordinate	Frame	Wolbachia insert length (bp)	E-value	% ID
isogroup00138	isotig00694	1502	gi|268533962|ref|XP_002632111.1|	Hypothetical protein CBG06965	Caenorhabditis briggsae	62	256	+2		9e-16	67.69
			gi|58584381|ref|YP_197954.1|	Uncharacterized protein involved in outer membrane biogenesis	Wolbachia endosymbiont strain TRS of Brugia malayi	1092	1217	+3	125	3e-08	56.25
isogroup00429	isotig02351	587	gi|312075805|ref|XM_003140532.1|	hypothetical protein LOAG_04995	Loa loa	148	255	-3		7e-10	81
			gi|58696734|ref|ZP_00372278.1|	SCO1/SenC family protein	Wolbachia endosymbiont of Drosophila simulans	366	428	-1	62	3e-12	76.19
			gi|58696734|ref|ZP_00372278.1|	SCO1/SenC family protein	Wolbachia endosymbiont of Drosophila simulans	487	585	-3	98	3e-12	76.19
isogroup00436	isotig02377	854	gi|111073619|emb|CAL29482.1|	excinuclease ABC subunit	Wolbachia endosymbiont of Onchocerca volvulus	229	324	+3	95	3e-06	66.67
isogroup00988	contig10251	1188	gi|58584761|ref|YP_198334.1|	fumarate hydratase	Wolbachia endosymbiont strain TRS of Brugia malayi	70	261	+1	191	2e-11	61.11
isogroup00994	contig10287	1011	gi|58584700|ref|YP_198273.1|	bifunctional GMP synthase/glutamine amidotransferase protein	Wolbachia endosymbiont strain TRS of Brugia malayi	455	640	+2	185	3e-17	75.76
isogroup01349	isotig05747	1352	gi|170582163|ref|XP_001896006.1|	hypothetical protein	Brugia malayi	518	736	+2		1e-30	89.04
			gi|225677144|ref|ZP_03788143.1|	cell division protein FtsQ, putative	Wolbachia endosymbiont of Muscidifurax uniraptor	881	1060	+2	179	1e-11	56.67
isogroup01349	isotig05748	1328	gi|170582163|ref|XP_001896006.1|	hypothetical protein	Brugia malayi	518	736	+2		1e-32	89.04
			gi|225677144|ref|ZP_03788143.1|	cell division protein FtsQ, putative	Wolbachia endosymbiont of Muscidifurax uniraptor	881	1060	+2	179	1e-11	56.67
isogroup01349	isotig05749	1155	gi|170582163|ref|XP_001896006.1|	hypothetical protein	Brugia malayi	321	539	+3		8e-31	89.04
			gi|225677144|ref|ZP_03788143.1|	cell division protein FtsQ, putative	Wolbachia endosymbiont of Muscidifurax uniraptor	684	863	+3	179	9e-12	56.67
isogroup01349	isotig05750	1131	gi|170582163|ref|XP_001896006.1|	hypothetical protein	Brugia malayi	321	539	+3		8e-31	89.04
			gi|225677144|ref|ZP_03788143.1|	cell division protein FtsQ, putative	Wolbachia endosymbiont of Muscidifurax uniraptor	684	863	+3	179	9e-12	56.67
isogroup01651	contig13842	680	gi|111073600|emb|CAL29446.1|	Hypothetical protein OW4-I	Wolbachia endosymbiont of Onchocerca volvulus	67	231	-3	164	5e-12	69.09
isogroup01677	isotig06822	1044	gi|170584516|ref|XP_001897045.1|	hypothetical protein Bm1_27970	Brugia malayi	444	773	+3		1e-26	61.06
			gi|225677422|ref|ZP_03788388.1|	Putative Mg2+ and Co2+ transporter CorB	Wolbachia endosymbiont of Muscidifurax uniraptor	799	966	-1	167	2e-07	63.79
isogroup01677	isotig06823	900	gi|170584516|ref|XP_001897045.1|	hypothetical protein Bm1_27970	Brugia malayi	258	629	+3		3e-28	58.27
			gi|225677422|ref|ZP_03788388.1|	Putative Mg2+ and Co2+ transporter CorB	Wolbachia endosymbiont of Muscidifurax uniraptor	655	833	-1	178	2e-07	63.79
isogroup01677	isotig06824	463	gi|111073620|emb|CAL29483.1|	Glycyl-tRNA synthetase, beta chain	Wolbachia endosymbiont of Onchocerca volvulus	39	164	+3	125	9e-07	69.05
			gi|225677422|ref|ZP_03788388.1|	Putative Mg2+ and Co2+ transporter CorB	Wolbachia endosymbiont of Muscidifurax uniraptor	218	385	-1	167	4e-08	63.79
isogroup02573	isotig08761	1268	gi|58698605|ref|ZP_00373502.1|	phage major capsid protein, HK97 family	Wolbachia endosymbiont of Drosophila ananassae	133	249	-3	116	4e-12	80
			gi|170572318|ref|XP_001892063.1|	hypothetical protein	Brugia malayi	567	692	-1		2e-07	73.81
			gi|170572318|ref|XP_001892063.1|	hypothetical protein	Brugia malayi	953	1123	-2		8e-17	73.81
isogroup02593	isotig08800	1302	gi|170572941|ref|XP_001892295.1|	Acid phosphatase B0361.7 precursor	Brugia malayi	84	263	+3		4e-17	62.22
			gi|170572941|ref|XP_001892295.1|	Acid phosphatase B0361.7 precursor	Brugia malayi	501	635	+3		7e-08	62.22
			gi|225631093|ref|ZP_03787822.1|	octaprenyl-diphosphate synthase	Wolbachia endosymbiont of Muscidifurax uniraptor	1065	1184	-2	119	8e-09	80.49
isogroup02611	isotig08836	1539	gi|58584368|ref|YP_197941.1|	S-adenosyl-methyltransferase MraW	Wolbachia endosymbiont strain TRS of Brugia malayi	697	813	-1	116	1e-06	71.79
			gi|170592677|ref|XP_001901091.1|	zgc:64154	Brugia malayi	1392	1523	-2		4e-15	90.91
isogroup02611	isotig08837	1096	gi|58584368|ref|YP_197941.1|	S-adenosyl-methyltransferase MraW	Wolbachia endosymbiont strain TRS of Brugia malayi	697	813	-2	116	8e-07	71.79
			gi|170592677|ref|XP_001901091.1|	zgc:64154	Brugia malayi	838	1080	-2		5e-17	86.42
isogroup02658	isotig08930	1558	gi|213401020|gb|ACJ47158.1|	TPR domain-containing protein	Wolbachia endosymbiont of Dirofilaria immitis	120	1136	+3	1016	3e-09	71.43
isogroup02658	isotig08931	888	gi|170588553|ref|XP_001899038.1|	initiation factor 2-associated protein	Brugia malayi	2	244	-3		2e-21	86.42
			gi|213401020|gb|ACJ47158.1|	TPR domain-containing protein	Wolbachia endosymbiont of Dirofilaria immitis	350	493	+2	143	1e-09	71.43
isogroup02852	isotig09317	1131	gi|99034810|ref|ZP_01314728.1|	hypothetical protein Wendoof_01000448	Wolbachia endosymbiont of Drosophila willistoni TSC#14030-0811.24	145	252	-1	107	2e-06	69.44
			gi|170592859|ref|XP_001901182.1|	hypothetical protein Bm1_48595	Brugia malayi	771	962	-2		1e-22	76.56
isogroup02852	isotig09318	899	gi|99034810|ref|ZP_01314728.1|	hypothetical protein Wendoof_01000448	Wolbachia endosymbiont of Drosophila willistoni TSC#14030-0811.24	145	252	-3	107	2e-06	69.44
			gi|170592859|ref|XP_001901182.1|	hypothetical protein Bm1_48595	Brugia malayi	539	730	-2		7e-23	76.56
isogroup02939	isotig09489	1506	gi|118573778|sp|Q5GRU7.2|ATPB_WOLTR	ATP synthase subunit beta	Wolbachia endosymbiont strain TRS of Brugia malayi	521	640	+2	119	1e-06	72.5
isogroup03024	isotig09655	1153	gi|170586862|ref|XP_001898198.1|	Guanine nucleotide exchange factor for Ras-like GTPases; N-terminal motif family protein	Brugia malayi	302	481	-1		9e-22	88.33
			gi|58584903|ref|YP_198476.1|	hypothetical protein Wbm0646	Wolbachia endosymbiont strain TRS of Brugia malayi	754	888	-2	134	1e-10	68.89
			gi|170586862|ref|XP_001898198.1|	Guanine nucleotide exchange factor for Ras-like GTPases; N-terminal motif family protein	Brugia malayi	1016	1150	-1		5e-05	88.33
isogroup03588	isotig10750	505	gi|170586296|ref|XP_001897915.1|	O-Glycosyl hydrolase family 30 protein	Brugia malayi	125	277	-1		3e-13	76.47
			gi|190571497|ref|YP_001975855.1|	cation efflux family protein	Wolbachia endosymbiont of Culex quinquefasciatus Pel	300	407	+3	107	8e-12	80.56
isogroup04316	isotig12098	762	gi|42520835|ref|NP_966750.1|	hypothetical protein WD1025	Wolbachia endosymbiont of Drosophila melanogaster	401	541	+2	140	5e-06	59.57
isogroup04316	isotig12099	610	gi|42520835|ref|NP_966750.1|	hypothetical protein WD1025	Wolbachia endosymbiont of Drosophila melanogaster	70	210	-2	140	3e-06	59.57
isogroup04466	isotig12363	1161	gi|225630694|ref|YP_002727485.1|	Citrate synthase	Wolbachia sp. wRi	2	118	+2	116	7e-30	69.23
			gi|225630694|ref|YP_002727485.1|	Citrate synthase	Wolbachia sp. wRi	123	287	+3	164	7e-30	83.64
			gi|170585988|ref|XP_001897763.1|	WWE domain containing protein	Brugia malayi	443	634	-3		2e-17	71.88
isogroup04541	isotig12486	534	gi|58584618|ref|YP_198191.1|	alanyl-tRNA synthetase	Wolbachia endosymbiont strain TRS of Brugia malayi	384	533	+3	149	3e-09	59.62
isogroup04541	isotig12487	440	gi|58584618|ref|YP_198191.1|	alanyl-tRNA synthetase	Wolbachia endosymbiont strain TRS of Brugia malayi	290	439	+2	149	2e-09	59.62
isogroup04608	isotig12596	488	gi|225631113|ref|ZP_03787836.1|	aminopeptidase P	Wolbachia endosymbiont of Muscidifurax uniraptor	37	207	-3	170	2e-45	80.85
			gi|225631113|ref|ZP_03787836.1|	aminopeptidase P	Wolbachia endosymbiont of Muscidifurax uniraptor	207	488	-1	281	2e-45	80.85
isogroup04608	isotig12597	436	gi|225631113|ref|ZP_03787836.1|	aminopeptidase P	Wolbachia endosymbiont of Muscidifurax uniraptor	3	230	+3	227	9e-54	81.58
			gi|225631113|ref|ZP_03787836.1|	aminopeptidase P	Wolbachia endosymbiont of Muscidifurax uniraptor	230	400	+2	170	6e-40	81.58
isogroup04702	isotig12739	904	gi|58584494|ref|YP_198067.1|	Pentose-5-phosphate-3-epimerase	Wolbachia endosymbiont strain TRS of Brugia malayi	352	504	-2	152	2e-14	84.31
isogroup05340	isotig13398	1708	gi|111073603|emb|CAL29449.1|	heat shock protein 60, GroEL	Wolbachia endosymbiont of Onchocerca volvulus	187	330	-2	143	2e-09	75
isogroup05477	isotig13535	1461	gi|58584531|ref|YP_198104.1|	adenylosuccinate synthetase	Wolbachia endosymbiont strain TRS of Brugia malayi	375	497	+3	122	2e-08	65.85
			gi|190570655|ref|YP_001975013.1|	hypothetical protein WPa_0203	Wolbachia endosymbiont of Culex quinquefasciatus Pel	663	779	+3	116	8e-08	79.49
isogroup05540	isotig13598	1406	gi|58584518|ref|YP_198091.1|	2-nitropropane dioxygenase-like protein	Wolbachia endosymbiont strain TRS of Brugia malayi	545	709	-2	164	1e-14	70.91
isogroup05584	isotig13642	1361	gi|58584733|ref|YP_198306.1|	tRNA processing exoribonuclease BN	Wolbachia endosymbiont strain TRS of Brugia malayi	119	256	-2	137	3e-13	76.09
isogroup05631	isotig13689	1331	gi|170590834|ref|XP_001900176.1|	LIM domain containing protein	Brugia malayi	119	562	+2		8e-41	65.08
			gi|225630165|ref|YP_002726956.1|	porphobilinogen deaminase	Wolbachia sp. wRi	646	789	-3	143	6e-12	77.08
			gi|170590834|ref|XP_001900176.1|	LIM domain containing protein	Brugia malayi	1143	1331	+3		8e-12	65.08
isogroup06092	isotig14150	1146	gi|170575765|ref|XP_001893375.1|	hypothetical protein Bm1_09510	Brugia malayi	63	290	+3		7e-27	85.71
			gi|58585056|ref|YP_198629.1|	lysyl-tRNA synthetase	Wolbachia endosymbiont strain TRS of Brugia malayi	670	918	-1	248	1e-42	69.12
			gi|58585056|ref|YP_198629.1|	lysyl-tRNA synthetase	Wolbachia endosymbiont strain TRS of Brugia malayi	923	1120	-3	197	1e-42	69.12
isogroup06151	isotig14209	1120	gi|225631065|ref|ZP_03787802.1|	Phenylalanyl-tRNA synthetase beta chain	Wolbachia endosymbiont of Muscidifurax uniraptor	547	654	+1	107	8e-08	55
isogroup06261	isotig14319	1087	gi|312082336|ref|XM_003143355.1|	hypothetical protein LOAG_07822	Loa loa	18	224	+3		2e-26	77
			gi|225631212|ref|ZP_03787908.1|	membrane-associated zinc metalloprotease, putative	Wolbachia endosymbiont of Muscidifurax uniraptor	398	517	+2	119	1e-18	62.5
			gi|225630397|ref|YP_002727188.1|	Adenylosuccinate lyase	Wolbachia sp. wRi	781	936	+1	155	1e-08	55.77
isogroup06427	isotig14485	1050	gi|42520627|ref|NP_966542.1|	succinyl-diaminopimelate desuccinylase	Wolbachia endosymbiont of Drosophila melanogaster	443	526	+2	83	2e-18	60.71
			gi|58584825|ref|YP_198398.1|	succinyl-diaminopimelate desuccinylase	Wolbachia endosymbiont strain TRS of Brugia malayi	543	707	+3	164	7e-24	55.88
			gi|58584825|ref|YP_198398.1|	succinyl-diaminopimelate desuccinylase	Wolbachia endosymbiont strain TRS of Brugia malayi	736	837	+1	101	7e-24	55.88
isogroup06442	isotig14500	1057	gi|58584315|ref|YP_197888.1|	Outer membrane protein/protective antigen OMA87	Wolbachia endosymbiont strain TRS of Brugia malayi	942	1004	+3	62	2e-07	76.19
isogroup06655	isotig14713	1012	gi|58584957|ref|YP_198530.1|	50S ribosomal protein L27	Wolbachia endosymbiont strain TRS of Brugia malayi	4	117	-2	113	3e-08	76.32
			gi|170579434|ref|XP_001894829.1|	Neuronal symmetry protein 1	Brugia malayi	219	428	-3		1e-20	97.14
isogroup06701	isotig14759	1007	gi|225677367|ref|ZP_03788338.1|	co-chaperone Hsc20	Wolbachia endosymbiont of Muscidifurax uniraptor	556	666	-3	110	4e-06	75.68
isogroup06959	isotig15017	956	gi|254796951|ref|YP_003081788.1|	aconitate hydratase 1	Neorickettsia risticii str. Illinois	44	148	+2		2e-06	71.43
			gi|225630402|ref|YP_002727193.1|	isocitrate dehydrogenase	Wolbachia sp. wRi	305	403	+2	98	9e-06	75.76
			gi|225630559|ref|YP_002727350.1|	Type IV secretion system protein VirB6, putative	Wolbachia sp. wRi	528	653	-1	125	1e-08	64.29
isogroup07346	isotig15404	905	gi|58584717|ref|YP_198290.1|	F0F1 ATP synthase subunit A	Wolbachia endosymbiont strain TRS of Brugia malayi	533	628	+2	95	8e-06	78.12
isogroup07546	isotig15604	874	gi|58584942|ref|YP_198515.1|	thioredoxin reductase	Wolbachia endosymbiont strain TRS of Brugia malayi	151	279	-2	128	1e-08	72.09
isogroup07585	isotig15643	863	gi|225631183|ref|ZP_03787884.1|	pentapeptide repeat domain protein	Wolbachia endosymbiont of Muscidifurax uniraptor	128	241	-2	113	1e-10	62.07
isogroup07757	isotig15815	848	gi|190571080|ref|YP_001975438.1|	iron compound ABC transporter, periplasmic iron compound-binding protein	Wolbachia endosymbiont of Culex quinquefasciatus Pel	14	100	+2	86	3e-06	71.88
isogroup07850	isotig15908	827	gi|58584757|ref|YP_198330.1|	ribosomal protein S6	Wolbachia endosymbiont strain TRS of Brugia malayi	637	711	+1	74	2e-06	80
isogroup08044	isotig16102	811	gi|213019212|ref|ZP_03335019.1|	Fructose-1,6-bisphosphatase, class II	Wolbachia endosymbiont of Culex quinquefasciatus JHB	161	337	-1	176	4e-14	69.49
isogroup08401	isotig16459	772	gi|170585094|ref|XP_001897322.1|	Inositol monophosphatase family protein	Brugia malayi	114	212	+3		4e-07	78.79
			gi|32330661|gb|AAP79877.1|	serine protease	Wolbachia endosymbiont of Onchocerca volvulus	371	511	+2	140	1e-10	51.35
isogroup09188	isotig17246	699	gi|58697936|ref|ZP_00372945.1|	hypothetical protein WwSim0760	Wolbachia endosymbiont of Drosophila simulans	269	373	+2	104	2e-06	80
isogroup09658	isotig17716	666	gi|58584590|ref|YP_198163.1|	30S ribosomal protein S17	Wolbachia endosymbiont strain TRS of Brugia malayi	70	297	-1	227	2e-25	67.11
isogroup09858	isotig17916	651	gi|225677314|ref|ZP_03788291.1|	ATP-dependent Clp protease, ATP-binding subunit ClpA	Wolbachia endosymbiont of Muscidifurax uniraptor	296	535	+2	239	2e-15	60
isogroup09888	isotig17946	649	gi|190570551|ref|YP_001974909.1|	protoheme IX farnesyltransferase	Wolbachia endosymbiont of Culex quinquefasciatus Pel	271	471	-2	200	2e-15	64.71
			gi|190570551|ref|YP_001974909.1|	protoheme IX farnesyltransferase	Wolbachia endosymbiont of Culex quinquefasciatus Pel	459	548	-3	89	4e-15	64.71
isogroup10912	isotig18970	594	gi|190571293|ref|YP_001975651.1|	lipoamide dehydrogenase, pyruvate dehydrogenase complex, E3 component	Wolbachia endosymbiont of Culex quinquefasciatus Pel	185	385	+2	200	2e-23	70.15
			gi|190571293|ref|YP_001975651.1|	lipoamide dehydrogenase, pyruvate dehydrogenase complex, E3 component	Wolbachia endosymbiont of Culex quinquefasciatus Pel	382	456	+1	74	4e-23	70.15
isogroup11198	isotig19256	582	gi|58584481|ref|YP_198054.1|	Zn-dependent peptidase	Wolbachia endosymbiont strain TRS of Brugia malayi	320	406	-3	86	2e-15	93.1
isogroup12202	isotig20260	541	gi|111073616|emb|CAL29479.1|	Conserved hypothetical protein	Wolbachia endosymbiont of Onchocerca volvulus	394	534	-2	140	2e-11	76.6
isogroup12629	isotig20687	528	gi|58584796|ref|YP_198369.1|	bifunctional proline dehydrogenase/pyrroline-5-carboxylate dehydrogenase	Wolbachia endosymbiont strain TRS of Brugia malayi	189	338	+3	149	7e-21	66
			gi|58584796|ref|YP_198369.1|	bifunctional proline dehydrogenase/pyrroline-5-carboxylate dehydrogenase	Wolbachia endosymbiont strain TRS of Brugia malayi	337	441	+1	104	2e-20	66
isogroup12745	isotig20803	524	gi|58584653|ref|YP_198226.1|	DNA mismatch repair ATPase MutL	Wolbachia endosymbiont strain TRS of Brugia malayi	353	484	+2	131	7e-09	65.91
isogroup13032	isotig21090	517	gi|225630137|ref|YP_002726928.1|	Phenylalanyl-tRNA synthetase beta chain	Wolbachia sp. wRi	3	119	+3	116	4e-11	79.49
isogroup13064	isotig21122	515	gi|190571080|ref|YP_001975438.1|	iron compound ABC transporter, periplasmic iron compound-binding protein	Wolbachia endosymbiont of Culex quinquefasciatus Pel	14	100	+2	86	3e-06	75.86
isogroup13285	isotig21343	510	gi|58585056|ref|YP_198629.1|	lysyl-tRNA synthetase	Wolbachia endosymbiont strain TRS of Brugia malayi	15	140	+3	125	9e-11	80.95
isogroup13474	isotig21532	505	gi|111073595|emb|CAL29441.1|	hypothetical protein	Wolbachia endosymbiont of Onchocerca volvulus	160	438	+1	278	7e-15	58.33
isogroup13530	isotig21588	503	gi|99035115|ref|ZP_01314900.1|	hypothetical protein Wendoof_01000260	Wolbachia endosymbiont of Drosophila willistoni TSC#14030-0811.24	134	247	-2	113	1e-18	81.58
			gi|190571308|ref|YP_001975666.1|	carbamoyl-phosphate synthase, large subunit	Wolbachia endosymbiont of Culex quinquefasciatus Pel	250	363	-3	113	3e-17	68.42
isogroup13715	isotig21773	495	gi|58584662|ref|YP_198235.1|	DNA gyrase subunit A	Wolbachia endosymbiont strain TRS of Brugia malayi	381	467	-2	86	4e-06	89.66
isogroup13732	isotig21790	496	gi|225631325|ref|ZP_03787999.1|	NADH dehydrogenase I, M subunit	Wolbachia endosymbiont of Muscidifurax uniraptor	239	370	-1	131	3e-11	77.27
isogroup14194	isotig22252	486	gi|190571475|ref|YP_001975833.1|	proline dehydrogenase/delta-1-pyrroline-5-carboxylate dehydrogenase	Wolbachia endosymbiont of Culex quinquefasciatus Pel	100	174	+1	74	6e-09	72
isogroup14693	isotig22751	470	gi|190570795|ref|YP_001975153.1|	nad-dependent glutamate dehydrogenase	Wolbachia endosymbiont of Culex quinquefasciatus Pel	166	321	+1	155	8e-14	73.08
isogroup15253	isotig23311	453	gi|291293830|gb|ADD92398.1|	outer surface protein	Wolbachia endosymbiont of Dirofilaria ursi	100	237	-1	137	9e-13	80.43
			gi|213400733|gb|ACJ47015.1|	NADH dehydrogenase I subunit F	Wolbachia endosymbiont of Armadillidium vulgare	314	451	+2	137	8e-06	56.6
isogroup15346	isotig23404	451	gi|99036080|ref|ZP_01315114.1|	hypothetical protein Wendoof_01000033	Wolbachia endosymbiont of Drosophila willistoni TSC#14030-0811.24	37	126	-2	89	4e-09	90
			gi|99036080|ref|ZP_01315114.1|	hypothetical protein Wendoof_01000033	Wolbachia endosymbiont of Drosophila willistoni TSC#14030-0811.24	132	266	-3	134	4e-26	90
isogroup15433	isotig23491	445	gi|225631300|ref|ZP_03787977.1|	iron compound ABC transporter, permease protein	Wolbachia endosymbiont of Muscidifurax uniraptor	240	335	-3	95	2e-07	75
singleton	GMRH4OU01D83JZ	354	gi|225630634|ref|YP_002727425.1|	NADH dehydrogenase I, L subunit	Wolbachia sp. wRi	198	326	-2	128	1e-23	74.42
singleton	F2XBAMM02GHDMV	537	gi|99035888|ref|ZP_01314939.1|	hypothetical protein Wendoof_01000217	Wolbachia endosymbiont of Drosophila willistoni TSC#14030-0811.24	179	487	-3	308	5e-23	59.22
singleton	GMRH4OU02GI0KU	510	gi|111073622|emb|CAL29485.1|	hypothetical protein	Wolbachia endosymbiont of Onchocerca volvulus	5	220	+2	215	2e-20	75.34
singleton	F2XBAMM02F31KT	493	gi|58584630|ref|YP_198203.1|	delta-aminolevulinic acid dehydratase	Wolbachia endosymbiont strain TRS of Brugia malayi	19	207	-2	188	3e-19	71.43
singleton	F2XBAMM02G13WR	581	gi|190571475|ref|YP_001975833.1|	proline dehydrogenase/delta-1-pyrroline-5-carboxylate dehydrogenase	Wolbachia endosymbiont of Culex quinquefasciatus Pel	9	314	+3	305	3e-19	55.05
singleton	F2XBAMM02HGP4P	551	gi|111073622|emb|CAL29485.1|	hypothetical protein	Wolbachia endosymbiont of Onchocerca volvulus	5	88	-2	83	2e-17	82.14
			gi|111073622|emb|CAL29485.1|	hypothetical protein	Wolbachia endosymbiont of Onchocerca volvulus	141	245	-3	104	2e-17	82.14
singleton	F2XBAMM02F3FKM	410	gi|190570912|ref|YP_001975270.1|	GMP synthase	Wolbachia endosymbiont of Culex quinquefasciatus Pel	86	304	+2	218	3e-17	63.51
singleton	F2XBAMM02JVD76	433	gi|58584796|ref|YP_198369.1|	bifunctional proline dehydrogenase/pyrroline-5-carboxylate dehydrogenase	Wolbachia endosymbiont strain TRS of Brugia malayi	79	300	+1	221	4e-17	66.67
singleton	F2XBAMM02FMIGV	530	gi|15808767|gb|AAL08490.1|AF369789_1	prolyl-4-hydroxylase alpha subunit-like protein	Onchocerca volvulus	1	177	+1		3e-25	81.36
			gi|42520822|ref|NP_966737.1|	hypothetical protein WD1011	Wolbachia endosymbiont of Drosophila melanogaster	199	339	+1		5e-16	60
			gi|42520822|ref|NP_966737.1|	hypothetical protein WD1011	Wolbachia endosymbiont of Drosophila melanogaster	345	494	+3	149	5e-16	60
singleton	F2XBAMM02HPDCE	507	gi|58584700|ref|YP_198273.1|	bifunctional GMP synthase/glutamine amidotransferase protein	Wolbachia endosymbiont strain TRS of Brugia malayi	68	217	+2	149	1e-15	74
singleton	GMRH4OU02FRNRL	536	gi|190570923|ref|YP_001975281.1|	phosphoribosylglycinamide formyltransferase, putative	Wolbachia endosymbiont of Culex quinquefasciatus Pel	173	346	+2	173	2e-13	67.24
singleton	GMRH4OU01C1OMI	484	gi|225630047|ref|YP_002726838.1|	GTP-binding protein TypA	Wolbachia sp. wRi	99	239	+3	140	1e-12	74.47
singleton	F2XBAMM02JSI7M	568	gi|58584338|ref|YP_197911.1|	prolyl-tRNA synthetase	Wolbachia endosymbiont strain TRS of Brugia malayi	71	193	-1	122	1e-11	82.93
singleton	GMRH4OU01AIGY7	370	gi|58584306|ref|YP_197879.1|	amino acid transporter	Wolbachia endosymbiont strain TRS of Brugia malayi	95	190	+2	95	2e-11	78.12
			gi|225630137|ref|YP_002726928.1|	phenylalanyl-tRNA synthetase, beta subunit	Wolbachia endosymbiont of Drosophila ananassae	266	370	+2	104	7e-07	74.29
singleton	F2XBAMM02HJ2YI	360	gi|111073595|emb|CAL29441.1|	hypothetical protein	Wolbachia endosymbiont of Onchocerca volvulus	13	219	-1	206	1e-10	59.42
singleton	F2XBAMM02I3BE7	462	gi|111073613|emb|CAL29458.1|	Dihydroorotate dehydrogenase	Wolbachia endosymbiont of Onchocerca volvulus	89	247	-3	158	1e-10	60.38
singleton	GMRH4OU02H0AVV	470	gi|190570564|ref|YP_001974922.1|	valyl-tRNA synthetase	Wolbachia endosymbiont of Culex quinquefasciatus Pel	254	385	-2	131	1e-10	57.14
singleton	GMRH4OU01CEADA	571	gi|42520001|ref|NP_965916.1|	DNA processing chain A	Wolbachia endosymbiont of Drosophila melanogaster	426	503	-3	77	2e-10	65.38
singleton	GMRH4OU02G4BY5	603	gi|58584984|ref|YP_198557.1|	Zn-dependent protease TldD	Wolbachia endosymbiont strain TRS of Brugia malayi	168	314	+3	146	2e-10	67.35
			gi|324518299|gb|ADY47064.1|	Ras suppressor protein 1	Ascaris suum	453	596	+3		6e-06	61
singleton	F2XBAMM02HAT9G	395	gi|312088478|ref|XM_003145830.1|	hypothetical protein LOAG_10303	Loa loa	4	114	-3		9e-13	89
			gi|225677284|ref|ZP_03788266.1|	aspartyl-tRNA synthetase	Wolbachia endosymbiont of Muscidifurax uniraptor	226	381	+1	155	3e-10	68.52
singleton	F2XBAMM02GN2UG	592	gi|225630221|ref|YP_002727012.1|	helicase, UvrD/Rep family	Wolbachia sp. wRi	19	207	+1	188	4e-10	58.73
singleton	GMRH4OU01BZWGS	524	gi|58584726|ref|YP_198299.1|	metallo-beta-lactamase superfamily hydrolase	Wolbachia endosymbiont strain TRS of Brugia malayi	10	123	-3	113	4e-10	78.95
singleton	GMRH4OU01D2623	489	gi|58584485|ref|YP_198058.1|	hypothetical protein Wbm0225	Wolbachia endosymbiont strain TRS of Brugia malayi	19	186	-1	167	4e-10	60.71
			gi|170571800|ref|XM_001891834.1|	hypothetical protein Bm1_01810	Brugia malayi	363	488	+3		2e-05	62
singleton	GMRH4OU01ANZKU	560	gi|190571043|ref|YP_001975401.1|	type IV secretion system protein VirB4	Wolbachia endosymbiont of Culex quinquefasciatus Pel	125	280	-2	155	1e-09	59.62
singleton	F2XBAMM02FKIEP	695	gi|58584650|ref|YP_198223.1|	DNA-directed RNA polymerase sigma 70 subunit, RpoD	Wolbachia endosymbiont strain TRS of Brugia malayi	165	278	+3	113	1e-08	78.95
singleton	GMRH4OU02JYIB2	518	gi|190571279|ref|YP_001975637.1|	phosphoribosylformylglycinamidine synthase I, putative	Wolbachia endosymbiont of Culex quinquefasciatus Pel	159	275	-1	116	1e-08	76.92
			gi|170596660|ref|XP_001902849.1|	hypothetical protein Bm1_56960	Brugia malayi	322	516	+1		1e-14	65.15
singleton	GMRH4OU02J3BSF	279	gi|190570943|ref|YP_001975301.1|	octaprenyl-diphosphate synthase	Wolbachia endosymbiont of Culex quinquefasciatus Pel	6	161	+3	155	3e-08	59.02
singleton	F2XBAMM02F3VK7	581	gi|190571273|ref|YP_001975631.1|	phosphoribosylformylglycinamidine cyclo-ligase	Wolbachia endosymbiont of Culex quinquefasciatus Pel	218	331	-2	113	5e-08	75
singleton	GMRH4OU02H6BKE	595	gi|190571180|ref|YP_001975538.1|	5-aminolevulinic acid synthase	Wolbachia endosymbiont of Culex quinquefasciatus Pel	43	165	+1	122	1e-07	63.41
singleton	GMRH4OU02HGT6G	1068	gi|58584801|ref|YP_198374.1|	hypothetical protein Wbm0544	Wolbachia endosymbiont strain TRS of Brugia malayi	81	161	-2	80	2e-07	83.33
singleton	F2XBAMM02G18Y8	534	gi|225630050|ref|YP_002726841.1|	dihydroorotase	Wolbachia sp. wRi	139	288	-1	149	4e-07	55.77
singleton	F2XBAMM02JV8HQ	559	gi|58584534|ref|YP_198107.1|	chromosomal replication initiation protein	Wolbachia endosymbiont strain TRS of Brugia malayi	434	559	-1	125	6e-07	65.22
singleton	GMRH4OU01AIGY7	370	gi|58584306|ref|YP_197879.1|	amino acid transporter	Wolbachia endosymbiont strain TRS of Brugia malayi	95	190	+2	95	2e-11	78.12
			gi|225630137|ref|YP_002726928.1|	Phenylalanyl-tRNA synthetase beta chain	Wolbachia sp. wRi	266	370	+2	104	7e-07	74.29
singleton	F2XBAMM02FKRFH	519	gi|99034383|ref|ZP_01314401.1|	hypothetical protein Wendoof_01000796	Wolbachia endosymbiont of Drosophila willistoni TSC#14030-0811.24	209	355	-3	146	1e-06	60
singleton	GMRH4OU02H3LHL	414	gi|190571273|ref|YP_001975631.1|	phosphoribosylformylglycinamidine cyclo-ligase	Wolbachia endosymbiont of Culex quinquefasciatus Pel	225	326	-2	101	2e-06	70.59
singleton	GMRH4OU02JAZG3	540	gi|62548139|gb|AAX86701.1|	VirB4	Wolbachia endosymbiont of Armadillidium vulgare	36	116	+3	80	6e-06	74.07
singleton	GMRH4OU02HXTVC	361	gi|190571072|ref|YP_001975430.1|	alanyl-tRNA synthetase	Wolbachia endosymbiont of Culex quinquefasciatus Pel	122	205	-1	83	8e-06	82.14
