# Supplementary material for: Transcriptomic and Proteomic Analyses of a Wolbachia-Free Filarial Parasite Provide Evidence of Trans-Kingdom Horizontal Gene Transfer
Source: PLoS One. 2012 Sep 26;7(9):e45777. doi: 10.1371/journal.pone.0045777 (PMC3458923; doi:10.1371/journal.pone.0045777)
Supplement: Table S2 — Sequence conservation between Onchocerca flexuosa and O. volvulus . Sequences are designated as conserved between the transcriptome of O. flexuosa and genome of O. volvulus if they share at least 80% ID at the nucleotide level over at least 80% of the length of the O. flexuosa transcript. Gaps were allowed in the alignments to account for potential introns in O. volvulus genomic sequences. The relevant portions of the O. volvulus genomic scaffolds are included in this table for convenience. (XLSX) [file pone.0045777.s002.xlsx]

## Sheet: Sheet1
Table S2: Conservation between O. flexuosa and O. volvulus.
Isogroup	Isotig	Fully Conserved	Conserved with exception of Wolbachia-like sequence	Not Conserved	Matching O. volvulus Scaffold	Matching O. volvulus Sequence
isogroup00138	isotig00694		x		scaffold50.1|size448899	GGATTTTTCCAGGGATACAACAGCGTAATTTGGATTGTTGTTCTACTTCAGGTTTATTTGTTGAAAGAGAATATAATTTTCTATCGTTTACTATTTACAGTTTAAATTTGAAAACGTTTATAATGGTGTTAAAAAAAAAAAAAAAAGTTTTCGCAATAAAATTTCTTTAGACACTAAAATAGCAAAAGTAGGAATTGTTTTTATATGAGATGTGGTTAACTCTGTCTAAAATAAGTATTTGTTATTCTGATAATTATTCTGATAATAATGGACAAATTGATGTAATGAACGTTGTATTGGTACCATCATTTTCACTTTAAGTTGAGATATATAGTATTGAAAATATTTTCATTACTATACATCTAACTTGATTCTATACCGTACTATGTAGTAACTCAT…
isogroup00429	isotig02351	x			scaffold85.1|size336235	AAATTTCATCTTCACTCCGATATTTGAAAGACATTGTAAGAGCAAAAGAAAATGAAACAAATATTTTTATTAAAACCATAGAAAAAAAGCAAAATATTCACATCAATTTTCTCCTTCTTTCAAGTTCAGCTTTACCGATCACCGGAACTATGCTTTCGTTTATGTCCTGGACGAATTTTCTCGTTATTCCATTCAATATCATTGATATGTTTCAACAATTCCTCTTTGTTCATCATCCATTGACTCTATAACAAGATTCGTATATAATTTTGAAAATTTTTGCTCAGAATAATTTCATAAATTATAAACTGGAAATATCAAATATATCGCTCCAGGGCCGATAAGATTTATTTTCAAAGAGTGGTTAATTTCCTCTTCTCCATTAATTTTGCTCGTATA…
isogroup00436	isotig02377	x			scaffold62.1|size422407	TAAGGTAATATATAAATTACCCTAAACCATATATGAAAAACATTCATATTCCAGTAACTAATACATATTTATACATTTTCCATCGGTATATCGGTAGTTATCTTGGCCTCACTTTCCGATTTAGCTATTACAGATTCATCTGCTTTTTCTGTCTTTTCAGAGATAACAGCACCAGCTATGCTACCAGAAATCGTACAATCGATTGGCTCATCTTCTGCTATTTCTTTTTTATCGATTTCCTTAACTTCTTCACATTCGGTGACTGCATCATTTTTAATTTCGCCTGCAAAAATGTTTACAAATTGATAAAAATGTCATACAAGTTTCGAAAAAATATTATTTCAAATATACAAGTGGGACTACAAAGTTCAGGATTGTTTATCAAGGTAGGCAATTTGT…
isogroup00988	contig10251			x
isogroup00994	contig10287		x		scaffold28.1|size598713	TTTTATCGTCTATTTTCTCTAAATTATTTTCTCGTCTTTTGTAGGAAATCCCGGAAATCCTGATAAAATCATTTAATAGTTTCGGAGAAAAAGTATCAAATTTTTTTTGGGGGGGAAGAGAGAAAAATAAACATAAGATCTATCGTTCAAATTTCATTGCCGAAATGTGTCTGCTGCTAAAATAAACTTTATATGCCAAGCCACAATGAAAGAAAACCACGAAAAAAAAAAAGTTTTGCAAAAATTTCTATAAATATTTCAAATTCATTGTTATGATGAAAAAAAAAAAAAAAGTTGAAAAAAATGTAAAACTGTGAAATTTTTTTTTTAATAAAAGCTTAACTTAATTACTCGACCTTGTATGCAAATTTTTGTCTCCTTTTTTTTTTTTTAATTTTT…
isogroup01349	isotig05747	x			scaffold245.1|size107241	TGCTATACACTACTCGAGTTAGCAAATATATAATCATTATTTTCAGATTGTTTATGGGTTATCATTCATTAATTTACTAATTATTTGTTTCCGTGCAGCTCGTATAGGAAAATTTTGGAATCGAACCAGTTGCGCAATATCATATTTAATATGCATATCATCTGTTTTATTTTTAATTTTGGGTGATGGCCTAGCATTCAGTTTTCTTTCATTGATTATATTAATTTTCCTCATTTCGTTTATTACCGTTGATGGTATGCTATTTGTTAATATCTTTAATCTAAACTGTTGTATATTCTGAAGATGTGTTTTCTACTTTTTCTTTAACTTTCTGGATTCTGATTCTCCTGTAATAAAAGTGCGAAGGAATCGTTTGGGGGTTTGTGTCAACTATTTTTT…
isogroup01349	isotig05748	x			scaffold245.1|size107241	TGCTATACACTACTCGAGTTAGCAAATATATAATCATTATTTTCAGATTGTTTATGGGTTATCATTCATTAATTTACTAATTATTTGTTTCCGTGCAGCTCGTATAGGAAAATTTTGGAATCGAACCAGTTGCGCAATATCATATTTAATATGCATATCATCTGTTTTATTTTTAATTTTGGGTGATGGCCTAGCATTCAGTTTTCTTTCATTGATTATATTAATTTTCCTCATTTCGTTTATTACCGTTGATGGTATGCTATTTGTTAATATCTTTAATCTAAACTGTTGTATATTCTGAAGATGTGTTTTCTACTTTTTCTTTAACTTTCTGGATTCTGATTCTCCTGTAATAAAAGTGCGAAGGAATCGTTTGGGGGTTTGTGTCAACTATTTTTT…
isogroup01349	isotig05749	x			scaffold245.1|size107241	TGCTATACACTACTCGAGTTAGCAAATATATAATCATTATTTTCAGATTGTTTATGGGTTATCATTCATTAATTTACTAATTATTTGTTTCCGTGCAGCTCGTATAGGAAAATTTTGGAATCGAACCAGTTGCGCAATATCATATTTAATATGCATATCATCTGTTTTATTTTTAATTTTGGGTGATGGCCTAGCATTCAGTTTTCTTTCATTGATTATATTAATTTTCCTCATTTCGTTTATTACCGTTGATGGTATGCTATTTGTTAATATCTTTAATCTAAACTGTTGTATATTCTGAAGATGTGTTTTCTACTTTTTCTTTAACTTTCTGGATTCTGATTCTCCTGTAATAAAAGTGCGAAGGAATCGTTTGGGGGTTTGTGTCAACTATTTTTT…
isogroup01349	isotig05750	x			scaffold245.1|size107241	TGCTATACACTACTCGAGTTAGCAAATATATAATCATTATTTTCAGATTGTTTATGGGTTATCATTCATTAATTTACTAATTATTTGTTTCCGTGCAGCTCGTATAGGAAAATTTTGGAATCGAACCAGTTGCGCAATATCATATTTAATATGCATATCATCTGTTTTATTTTTAATTTTGGGTGATGGCCTAGCATTCAGTTTTCTTTCATTGATTATATTAATTTTCCTCATTTCGTTTATTACCGTTGATGGTATGCTATTTGTTAATATCTTTAATCTAAACTGTTGTATATTCTGAAGATGTGTTTTCTACTTTTTCTTTAACTTTCTGGATTCTGATTCTCCTGTAATAAAAGTGCGAAGGAATCGTTTGGGGGTTTGTGTCAACTATTTTTT…
isogroup01651	contig13842	x			scaffold255.1|size102395	TATGTTAATTTATCAGTTATTTACATATTCAGCAAAATAACTGTGAAATTTTGTCGTATATTTTATGCAGAATCAGTTATGATATTTCTTTTTTTTTTTTTTTTTTTNNNNNNNNNNNNNNNNNNNNNNNNNNNNNNNNNNNNNNNNNNNNNNNNNNNNNNNNNNNNNNNNNNNNNNNNNNNNNNNNNNNNNNNNNTTTTTATGGATGAACATAGGTTAGATATCCTATTATTTAGATTTACTAGTTTTTATTATTGTTGCTACATAGATTTTATGGCAATCATTACTAAATATATAAGAAAAATGGGTTTTATCAAGAATGATATTTAGAAGATATTCATTTTAATATTATTTTGGTTGTAGATAGTTTCAGTGTAGTATCATCAAGTATGGATTCTT…
isogroup01677	isotig06822			x
isogroup01677	isotig06823			x
isogroup01677	isotig06824			x
isogroup02573	isotig08761			x
isogroup02593	isotig08800			x
isogroup02611	isotig08836			x
isogroup02611	isotig08837			x
isogroup02658	isotig08930	x			scaffold81.1|size348902	AAAGAAGTTTATGTTAGTGAATTTTTAATCCGAATTCTCTACATATCTTTGGCTGAGAATTCTTCACATATATTGAAGAGCCCTTCATTTGGAATTTTCGAACAAATTTTTTTTTTGAATTTTTCTCATTCTTTAATCATAATTTCGGAAGATCGAGAAATAATTGTAAATCGCAAATCTTTTAGTTAACAATGGCTTGTTATTTTTTCCGGAAGTAATAGAACATATATATTATAAGACCAAGTACTTCTTTTTCTCGACTTTTTCCTAGTACCAATAAAATCAACAATTAACGATATATCTTCTTCAGTATAGATTTGATGGATTAATTACATACCTTTTCCAGTTTTTTTTGTTGATTTTGCTGCAGCTGCAACTGCCTTTTTACGAGTTTCTAAC…
isogroup02658	isotig08931	x			scaffold81.1|size348902	ATTGCTCATCAACTGAAACGAAATCTTTTGCTTCTTCTTCAAATTGTTCCGTGAGTGATTTTGTCTGCGGGGGCGGCGGGTTATCATTTGCTGCGTGTCCTAAAAAGAAGTTTATGTTAGTGAATTTTTAATCCGAATTCTCTACATATCTTTGGCTGAGAATTCTTCACATATATTGAAGAGCCCTTCATTTGGAATTTTCGAACAAATTTTTTTTTTGAATTTTTCTCATTCTTTAATCATAATTTCGGAAGATCGAGAAATAATTGTAAATCGCAAATCTTTTAGTTAACAATGGCTTGTTATTTTTTCCGGAAGTAATAGAACATATATATTATAAGACCAAGTACTTCTTTTTCTCGACTTTTTCCTAGTACCAATAAAATCAACAATTAACGA…
isogroup02852	isotig09317	x			scaffold3.1|size1371524	TTTTTTTTTTTATTGATTAGTGATTTTTCATGAGGAATACTAAGTTTGAAATTTTTTGCTTATCAAGAGCATCAGAAAAGAAATTCTGTTGATGCAACAGACTAGTGGTAATCATTGTTCATTTTTTGTTTCCTTCATACCGAGTGTTTGTGTCACTTTCCAGGATTCCGAGAGGCTTCTTTATACAACAATTCATGAAATAATGTCTTTCTGGCTTCGATTTCTACATCGTCACAATTTAAATAAATATGATAGGTTTTGGCTCCATACACGTACCGTCATTACGCGAATGTTCAGAAATATCGTCATTCAGGAATGCGTTTTTGCTGTTAAACATAATTTGGCTTCAATGCTTAATGAGTAAGTTGTATATTCCCGTCATATAGCGATATATTAATG…
isogroup02852	isotig09318	x			scaffold3.1|size1371524	TTTTTTTTTTTATTGATTAGTGATTTTTCATGAGGAATACTAAGTTTGAAATTTTTTGCTTATCAAGAGCATCAGAAAAGAAATTCTGTTGATGCAACAGACTAGTGGTAATCATTGTTCATTTTTTGTTTCCTTCATACCGAGTGTTTGTGTCACTTTCCAGGATTCCGAGAGGCTTCTTTATACAACAATTCATGAAATAATGTCTTTCTGGCTTCGATTTCTACATCGTCACAATTTAAATAAATATGATAGGTTTTGGCTCCATACACGTACCGTCATTACGCGAATGTTCAGAAATATCGTCATTCAGGAATGCGTTTTTGCTGTTAAACATAATTTGGCTTCAATGCTTAATGAGTAAGTTGTATATTCCCGTCATATAGCGATATATTAATG…
isogroup02939	isotig09489			x
isogroup03024	isotig09655		x		scaffold14.1|size919797	TTATAAATAGGCATTTTTAGGATGATCGAACACTGGATATAAAGAAGCATGGCATTTCTGTGGATAACACGGATCATTTGCAATGGGAAACCATTCGGGAACGAATCATACGTGCTGGAACATTACAAAAATTAGTTGTAAATTTTCGCATTATTATTACATTGTAATAAAGAGGAGGAAGGTAATTTTTGAAACCAAATGTTCTCCAGCGATGGGATTGACATTATCTTAGTTTTTGTATTCGTATTTGAATTATTGTGTTTCAGTCACTAGCTTGTAAGTTATTGTCACTCAGAATTCGAATATATTGAGAAGTTATTTTGGTGGGTTGATTTCCTTTCGTAAATATAAGCTTGAAAAAAAAAAAATCTCATTCGTAATAATTTGAAGGCTAGAAGG…
isogroup03588	isotig10750			x
isogroup04316	isotig12098	x			scaffold139.1|size230222	TTTATTTTCTCGGATTTTTTAATTCTGACAAATCAGAAGTTTGGCTACTGTATGTTAAAAATGACTGAGGTTTACTATCTGGAAAAGCACTTTACGTTTATTTCTATTCGGTCTAAGCCTTGTTCATGATGGTACCATAGAAGAATATGTTTCGAGACTGCTGAGAGTCTTTGCATGTTGTTAATATTAATTTCTTTTGTTTCGGTGTTCTTCCTTGCGCGCAGCGTAATTGTTCTTGTTGCATTCTCCAAACTCTTCTAAGCCAAATATTATTCCATTCATAAAGTTAGCAAAGTCATGGAGGAACTTTCCTGACAGGAATTTTGTTATTAAAGACGTGTTTTTGATGTTTTCATTCATTAGGCGGTTGTAAGTAATTTAAATTACCCTATATTGGTA…
isogroup04316	isotig12099	x			scaffold139.1|size230222	ATGTTTCGAGACTGCTGAGAGTCTTTGCATGTTGTTAATATTAATTTCTTTTGTTTCGGTGTTCTTCCTTGCGCGCAGCGTAATTGTTCTTGTTGCATTCTCCAAACTCTTCTAAGCCAAATATTATTCCATTCATAAAGTTAGCAAAGTCATGGAGGAACTTTCCTGACAGGAATTTTGTTATTAAAGACGTGTTTTTGATGTTTTCATTCATTAGGCGGTTGTAAGTAATTTAAATTACCCTATATTGGTAAATGAATGTTAGTCAATCGAGAAGTTTCGTTGTACTTTTTTTGGTGCTTATTAATATAGTGTTAATAACTGCAGAGTTTATTTCCTTTTATCTTCATGATTTTTTCAAGAAATGGCAGGATGAATAATGAAAGAAGTAAACTGTTT…
isogroup04466	isotig12363			x
isogroup04541	isotig12486			x
isogroup04541	isotig12487			x
isogroup04608	isotig12596			x
isogroup04608	isotig12597			x
isogroup04702	isotig12739			x
isogroup05340	isotig13398	x			scaffold1.1|size1576398	GAAATTAAGTAAAATTTATTGGATGATATTATTTAGGTTTTAAACATTCAGACTGAGATAAACAAAAAAGTTTAAAGATGGCAATAAGACGATGGATGAGTTAAAGAAACAATTAACAAAATATTTACCATTTCTAACTTGTATTACTAATAAATAATTTGGATATATAATTCTTCACGACAGTTGCAATAAAATAACTTAAAAAAAAAGTCTGGAAATTTACTTTTGATGATTATCGTACAACAGAATGCTATTAACAAATAGTACTAAACTGCACAGCAGATGTATTGTTAATTATGGTTAGCTTTCAAAAATTATTTGGAGCTGGATGGTATTTAGAAGCAAGGACTGTAAATACTTATCATACTCACCATAAAAATTCTAAATGATTACAAAAGT…
isogroup05477	isotig13535			x
isogroup05540	isotig13598		x		scaffold154.1|size203782	GCTGGCAGCGTGGATGAGGATGATAATGAAGAGGGTCAAGAGTTCATGCAGCCAGTAGTGCCGTCATATTCAGTTGCACATATTGCTGTAAGATTTTTATATTTCCTCGAAAATTTTAAAATCACTCTCGTATCATTTATGTAGGTGTGCATCGTTCATTTTTTTTCTAATAAATGCATCATCAGAATCAAGTAAATAAAGATTAGAAATAGTGAAGTTATGGGCTTTTTACGGGATATAAAAAATAGATCAATTCTTACCTTTAGTGCTCTGTAAATCGATATTTGAGGTTGTCGAAACATATTTACGTTTTGATATTTGTCGAATTGGCGTTAGTTAAACTAGCGTACATTTGCGCCACATATGCTTACAATACATTCCGATAATACATTTGTCTGA…
isogroup05584	isotig13642		x		scaffold108.1|size285256	TTCAGTAATTTTCTTTCCTCATTCGATCGTTATTATGCTAATTATAATTGATTTCTGATTAATATTATGATTGATATGGAATGGTATTTACATCCAATCATTATGATTAAACAAGGAATTGTTTAATGACTGATAATATATTATCAGCAAAAATATCCGATTATACAACGAAGCACCAATGTGAAAAATAGTGTGGAATGCTTCGCATTTATTATCAAACAATTTTGAATTGATACAAATTTTCTACAAAATATGCTAATGTTGAAGAACAAGAAACTAGAAAAGAGATGCATAAAGAATTTATTTAAGTAATAACAAAACTATTTAACAAATTAAAACAAATAACAAGATGCTTTATCAAAAATTTGAAAAAAAAAATAGAGCAGATGGAGATGAAAA…
isogroup05631	isotig13689		x		scaffold20.1|size766639	AGCATGCAACCGTTCAGGATTCAGTTTCTCAACAGCAGGTCGTCTAGTCTGGTACTTTGTCGGCTGCGATATAACAGAATGCATGAGAACATTTCGGCCTAAACGTTTACAGGATTTCGGATTACCAGACTTTTCATCATCACTTAGTGTTGCTACTGCATCTCGGATCTGACAAAAAGTTGTAAAATCAAGTTACCATAAAATGTTAACACTCTAAGCAAATCTTAATATTTCTTTTTGATCTTTTGCAATTCACTAGTAAAAACATTAGGAAAAATAATATTTTTGAAAATATTCAAAATGATTTTTATTTGGCCGCTAATAAATACTGCTGTCTTACGAAAATATGTTGATTTCTGAATAAAGATGATAATGAAAACCCGCGATTTTAAAGCTATT…
isogroup06092	isotig14150			x
isogroup06151	isotig14209	x			scaffold136.1|size237969	TTTTTTGCATTTCTGAGAAATGGAATTTCCTGTGGTTTTTATGATCTCTTTTCTTTACATAACAATTGTTTTCATAAATTTATCGCACATTAGGTCAAAGGATTACGGTAAAAATACAAGTTTTTTTTTTTTTTTTTTTAAACCTTTTCCTCATTGCAAAGTCCTGTTAAGCTTGTTGATGAAAATAAACTGTCAAGGTGGAACCTACAGAATGGAAGTTAATTAACCTAGAATCGTAGAATTATATGGAATTTTTATCCCGGAAGAAGAGAAAAAGGAAGAGATATATTTATATTTAATAGGGAAATAGACTTTTTTTATTCTGTCATTCCATGTTATGGATGCAATAAATCTGGTTCCCTCGATTTCTCCTCCATCAATTCCTTTTTTTTTTTTTTT…
isogroup06261	isotig14319	x			scaffold5.1|size1249133	TTTATTCAGATAAATTTATAAAACTGTCAAATTGTCATTCCTTTTTTCAACAGTAAGATGAAAACTGATGAAGAAGAAATTATCAAACATACAATGTGCAATATGTACATATTTGAAAAATATTATAACCGTATTTCTCATTAAAATTTCAAAACCTAAACTATGTATTAATAACTTATCCTTAACAAAATTCGATTTAATCACTGTCCTATTCAGCATGCATTGTTATAGCTACCGCAAAGCATGCTGAAGCATCGTATCGGTAATTTTAAAATTTGGGAAGCAGATCAGAACTCGATATTCAAAAAAAATAATTACATGAAGTATTTCTGAATTAATAAGAAGAAAGGAAATTTTCAATATGTCTTTAAAAAAAATGAATTAAAATAAAATCACTAA…
isogroup06427	isotig14485			x
isogroup06442	isotig14500		x		scaffold1.1|size1576398	AATTATTATGCTGAAACTATGTGTAAAGTGATGAAACTTCAGGTAACAGTGGATTCTAATAATATCGTGCACTCTTATCATCCTCATCATCAGTTCGATCAAATACGCTATCATAATTCAACAATCTGCATGTTTTTTACTGATATCATTCCATTCTCAACAATATCAGCTGAAGCGAGATCTCATTTACTATGCAGACTGCATATCCAATAACAAAATTCACATGTAATCAAGCATTTGTGATAACCAAAATATAATTATTACTGTAAAAAATATTTCATTTTTTTTTTTTGCAACAATCATACATACAATAATTCTGATATGAATTCATTCTTACTGATAAATTCCTTCGAGAGTTATAAATTCGTTAATTAAGGAATTGTTCATTTCTTTTTCGGA…
isogroup06655	isotig14713		x		scaffold54.1|size438210	TAAAATATTTTTGCTCGAATTTAAGTTTATAAAAAGAAGGTAAAGCAATGGGTTTTACCTCCTATTCTCATCAACCAATGAACGCATCTCTTTTCGCATTTCCGGTGAAAAATTACCCCAGATGGCTTCTCCTGTAATACCACGGGATGCAGAACACGACTGGCTATCTACGGTTGAATGTTCACTATGAGAGCCACCACTTTCACGAGATATCGATGACATACGATTGCCCGGTGCATCCTGTACCGACAGCATTGCTGACAGATCTAAAAAATTTACAACTATGGTATCATTGTTTAATTAATCTCATTTCATATTTGATGTGTTACAATGACTTAAGCAATAAATGAATTAAAAAGAATGAACAAATCAACAAAACAAGTGAACCTCCTTCAAAAA…
isogroup06701	isotig14759	x			scaffold105.1|size293212	CATCAACTCGATCTGTCAGCTGTCTCCTACACTGTGATTCGTGTATAAATTTATCAGAAAAAGAATTACTTTGGAAGTTTTACATTTACAACTGTTGAATTTAAAATTTCTTGATTTTATTAAAAATTATACATTGATAATATTCTCTGTAGCTGATGTATATTTAAATCATCAATACGAGAAATAGCTGTGTATTCGATAGTTCAATAAGTTCCATCACGAACCATGAACCGCTTTCGAAAAAACTGTCAAAAAAATTGATATGCGAAAAATTGCATATCAATGTGATAGTAGGCACAAATGAAGATATCCTTATTAAAGATATTTTCATTTATGAATCTCAAAATTTCTGTGAGCATTTTTTGATTTCCTACTGGTCTTCAAATTCATTTTTATTTC…
isogroup06959	isotig15017			x
isogroup07346	isotig15404		x		scaffold118.1|size263412	TGAAGCACAGTTTGTTAAACTTTGCAAAATTTTATAAAATTTAATCAAATTTATGTTTATTTTATCTTGTGTGATAAAAAATTCTATTGCAATATCGCAAATTTATAATATTTTGCTATGTTTATTTAGTACACATATATGCTTTAAAAAAAGAAATTTAAAAATGATTCATTTTCAGTTTTTAAAGAAAGAAAAATAGCCTTATTATTATTAGTAAAAAAGAAAAAAAAAGTAAAACAAAACCCAGATTAGGGTTTTTTAATTGAATGTAAAAATAATAAATTCTTGCAAAATAAACTTAGTCAACCAATATTAATACGTTTCTTAGTAAGAAAATCATTTCTCTCACAACATTAATTAATTAGAAGGCAATTAGTTATGTTTTCCCAAAAGCTGAAA…
isogroup07546	isotig15604	x			scaffold124.1|size251974	TTTGTTGAATGACAAATGTTTTGGGATATATAATTAATTGAAGGATGGATGAGGGAATATATAGGCATTTCATTGGCAGACGCTGAACAAAATGAAATAATGAAAATACATTTGTCGTGTAATAGCAACTTATGAACATCAACTAGACTTTCTCCACCCTTCGACTTGAACGGTAAACAGACGGCAAAGTTTGTTCCATCAAATCAATCCAGGATAGCCAGGTATATCGACTGTTCGTTCTCCTGGATAAGGAGTAGCACACTGTCCTCTAGCCAGACGATTGTTGCAAAGTTAATTCTCGCAACCACTGACTTTCAGTCTGAAATTTCGAACAATTTCTCGTTTGCTATCCGTATTTTCTTACAAATATACATTCCTCTTTCCTTTCCTTTTGGAAAT…
isogroup07585	isotig15643	x			scaffold16.1|size836021	TTGTAAGTCAATGCTGGGGCAAGACAGTTTACTATTACAAATTTGAGAACCTTGTACAATGAAACTGTAGAAAGGTCTGTATTTTTTTCCTCTGTCGAGGTAAATAATGAGTAGCCAAAAAACGAGCCGTCCGTATTAGAATTCGCAACTTTAGTATTATCAGATTTCCCGTAACGAATATCAAAATCAGAAACATTAGCTTGATATAGTTCACTAGAACTAAAATGAATATTAGATAAGTTTTTTTCCCAAAGAAATGGAAAAAAGAATAAAGATTTGTGAATAAAACCATTTACATGGAGGTATTTGCTCGCAATTATGAGCGCCGAAAGATACAACTGGCCCGGGTCAGAAGATTCAAAACAAGTTTTGTCAGTAGTTCGTATACGATCAAGATAT…
isogroup07757	isotig15815			x
isogroup07850	isotig15908			x
isogroup08044	isotig16102			x
isogroup08401	isotig16459	x			scaffold13.1|size926187	AAAAAATCAAATATTCAGAAGTAAAATAGCTTCATATAAATAATGCATTCGGATGCATTCCAAAGACATGGGTGTTAATGAAGTAATGAAATCCGAAAATTCTCGTCATTTTCTGGTATCTTGACTATCATTTGTATATTCTCCAATAAAACCTTGATATTAACTTCTTTACCCTTTCTTAAGTGTATTTGCACTTTCTTTCCAAGTTTCCTAATTTAATTTGTACTTTCTTTCTAGGTTCAGCTTTTGAAAGCACTGTGGTAATTGTGCCATTCTATCAATTGTTTTACCGTCAAATTCTAGGAACACATCACCCACTTTAATCTCACCTTTTTCTGCAGGATTATCCTGCAGGATAATTCATTTGGTCATCCGTTTGGTCAGTATTTCTTTCGGCAC…
isogroup09188	isotig17246	x			scaffold132.1|size245968	TTTTTTCGATGAACATTATTTCAGTTTATCATTTTACAGATTTAAAAATGTTCATTGATTCCAATTTATATTATCCAGTTTATATTATTAAAAATTTAGATTTCACAGTCTTGTGAAAACTAAGATCTAACTTTTCCATGTTGCCTAAGATGAATTTAACTTCTCAATTTTTTGTTTTGGAAGATAACAGAAATAATTCTTTTGATAGGAGGTTTCCTGAAATTGGTTTTGTACCAATGGAAAATATAATTGGGCATGTAAGCATAGTTGGTTTATCGCTTAAATAGGGAAAGATTATGTCCTGTACCTGTTNNNNNNNNNNNNNNNNNNNNNNNNNNNNNNNNNNNNNNNNNNNNNNNNNNNNNNNNNNNNNNNNNNNNNNNNNNNAATCCAAAAAAA…
isogroup09658	isotig17716			x
isogroup09858	isotig17916	x			scaffold116.1|size273913	TCATTTCTGCTGAATTTATGTTTTAAACTTGCTGCTGTCAGATTCATTAGGTGGTATAGTATGGCATCTTCCAGACATAAAATAAAAAACTTTCATAGCGAAGCTGCTACGGAAGTGGCATATTGCAAAAAGTTTAGCTACAACAAGCTGGGCTTCAGCCTTTTTAATAATTATTTGTTATCAATTATATAACTTCCCATTTTCTAGAGCAAAAGATGATTTCTAAAAATTTAGAGGCAAGTTTAAATAGGGCATTACTGATTGCTTCTGATTTTCAATTCTAATACGCACAAGTAGAACATTTACTGTTAGCGTTAACTAAAGATGTGGATTGCAAATTATGTTCCATCAAAGTGGGCGTCAAAACTGATGAAATCATCAATATAAACAATATTCTAT…
isogroup09888	isotig17946			x
isogroup10912	isotig18970			x
isogroup11198	isotig19256			x
isogroup12202	isotig20260			x
isogroup12629	isotig20687			x
isogroup12745	isotig20803			x
isogroup13032	isotig21090			x
isogroup13064	isotig21122			x
isogroup13285	isotig21343			x
isogroup13474	isotig21532	x			scaffold16.1|size836021	TTAACCAATATTCCAGGTAATTTGCCCTTGATGCTTCTGCACATGTTTTTTAGCCTTCGGGAAATCTAGCTTTTCTAACGGCAGATCAAGTTTTGACTTTGGTGATTTTGTAATTCCTTCACATAACATACTAACAAAGATATTTACAGAAAACTCCTGAGATTTAGATTCTTGACTATGCTTTCTGTTAACATTAATGATATACGTGAAACTCCAATAATTGCAATCTTGAGAATTTTTTGCTTGAGGGGAGATATCATCTTTGTTATGAAGGATTTATTATCAGTATTTGGCGTACTAGATTCCTGTAAGTCTGTGGAATGCTGCTATATGATGACGAATTACTTTCTGATTCTTTCTCTTTGCTACAGAACCAATCAACTTTTCCGATACGAATAC…
isogroup13530	isotig21588			x
isogroup13715	isotig21773			x
isogroup13732	isotig21790			x
isogroup14194	isotig22252			x
isogroup14693	isotig22751			x
isogroup15253	isotig23311	x			scaffold231.1|size116174	CACTTTAAATGATATAAAACAATGCGTACAAGAAGATAATGTGCAAGAATTTAAGGAATCAATCAAAAGGATACAAAAACATGAATCGGGAAGCCTCTTTAGATTGCTGGAGTAGGAGCTGTTTCAAACGTATTCCTAATTAGCTGTGAGTAAAGACCTTCAATGTCGACCCTGATATAGTCCATTTTNNNNNNNNNNNNNNNNNNNNNNNNNNNNNNNNNNNNNNNNNNNNNNNNNNNNNNNNNNNNNNNNNNNNNNNNNNNNNNNNNNNNCAGTAGTTACATTTAGTATCAGTAACAGACACTATTAAATTCATTACAATATTTGCTTAAAGTAAATACTCATTTTTAAATCCAAGTATCGTGATATTTTACTTAAAATAAATCTGTCTAAATGATC…
isogroup15346	isotig23404			x
isogroup15433	isotig23491			x
singleton	GMRH4OU01D83JZ			x
singleton	F2XBAMM02GHDMV			x
singleton	GMRH4OU02GI0KU			x
singleton	F2XBAMM02F31KT			x
singleton	F2XBAMM02G13WR			x
singleton	F2XBAMM02HGP4P	x			scaffold31.1|size582688	AAACGCAATAGTCAGTTCCTGTCCTGACGCTATTTTTATTACTGTATTTTCGCTGCCATTTGCCGAAGGGTCTTGAATATGGAAAATAGATATCCCAACTAATTCTAGTACCGATATGCCTCTTGCTAACCATAGTAGTTATGTTATACCTGAATTTGGCAACTTATATAGTATAATATTGATTCCGTATATGAGAACTAATACAATATCAGTAATAAGTACCTCAGTGCTTGCAGCCAAAACAACCAAAAAGCGAGTAAATTACCTTTATCTTTGCTCTTTACAAATTAATGCTTGAGACTTCATCAGCAGCTAAGCCAATCTACGTGGTTTAAGATTTTTATTCCTTAAGAATTACTGTTACTCTGATTTTGTTTTTTGTTTTTGATATTACAATTA…
singleton	F2XBAMM02F3FKM			x
singleton	F2XBAMM02JVD76			x
singleton	F2XBAMM02FMIGV			x
singleton	F2XBAMM02HPDCE			x
singleton	GMRH4OU02FRNRL			x
singleton	GMRH4OU01C1OMI	x			scaffold21.1|size759379	TTTTAAGAAGAAATTTACTGCGAAACAAGATACATTTAAAATCAATTGGATAATTAATTAGTTGATCGAAAAAAAATAGACAGTAAAATTGATGAAGTATTAAATGAAATACATGAACTGTTTTTTAATCTTAACGCAACTACTGAGTAGCTAGATTTTCCAGTACTGTATGCTTTTGGTAGGAATGCTTGGTGTGTTAAAAAATTTTCTAATGAGAGAAAAGATTTAAGCTCCAAGCAATTTTATTTATTACTAGCCTACATTTAACAAAAACTCAAATGATTAAAATCAAAATATAAAAATGCGCAAGTCGTAGAAATCAAATCTAAATGTAGCATGAAAACAGATATTTGTTAACACGACAAGATATTCAAAAAATGCAAATGCTGAAAAAACATA…
singleton	F2XBAMM02JSI7M			x
singleton	GMRH4OU01AIGY7			x
singleton	F2XBAMM02HJ2YI			x
singleton	F2XBAMM02I3BE7			x
singleton	GMRH4OU02H0AVV			x
singleton	GMRH4OU01CEADA	x			scaffold76.1|size361847	GAATAGTGAAGAGTTAAAAGCGTCAGGAATCATTTGGAAAAAAATTTCTTCATGAGAATAAACAAATTGAATAATAGAGAATTAGAAATTTAGTTAAGCTTGCTAGAAGCATTAGATCCAACAAAGTTTTTCATGCCCAAGAGAATATGTGAATCATTAGGCGAAGAACTAGAATACTTTAATTGAGTGGGTTTACTAACGAGAAAAAGATATGCACTGTTCAAAATACGTGAAAAGAAATCAATAGTGCAGAGAAAATTGGAACTAAAATCATGCTTACATGCAATTCAGGTTCCCCTAACATTTTAAAGAGTATGCCAAATTATCTCCTTGTAATAATCTGGTGATATGTCATCATTAGGAATCAGTTAAGGGGTTAGAATTTATGAGATTCTACTC…
singleton	GMRH4OU02G4BY5	x			scaffold45.1|size473557	TTTTTGCCAGTTAATAGATATATACAGATTTTGCTGATAGCTGCTATTATGTTGATTTATTTATTTTCTAAATTATAGAGAGAGAGAGAGAGAGAGAGAGAGAGAGAGAGAGAGAGAGANNNNNNNNNNNNNNNNNNNNNNNNNNNNNNNNNNNNNNNNNNNNNNNNNNNNNNNNNNNNNNNNNNNNNNNNNNNNNNNTTAATTTTAATCTAAATTTGATTTTTGGATGACAAAGGTAATATTCATCGTAGCGAGGAATGAATTATTGAACTTTAAACATTTAATGAAATAATGTCCTTAAATAAAACAAGTTCAACAAGATTAAAAAAGAAAGTAAAAAATCTGTATCCGAGAATTAATTCCATAAATGAAATAGATCTGAATCTCACAAATGAAATT…
singleton	F2XBAMM02HAT9G	x			scaffold26.1|size634406	ATAAAATTCCCTGGAACGTCAGGTCTTGTGTCTTATTACGGAAACATGGTGCAGTTTAAAAATATTTGTCGAACCCTGACACCATGAGCGACTGTTTAAAAATCTGTGGATCTTGCGTTATTTCATAGAATTCACCAGAATTTAGTCTGCTTGGGAAATACGAAATTACTAAATTTTTTCCACATTTATTCTATTCTCTTTTCTATTTTTACTGCATATTTAGGAAAACAAACTGATGATAATCAAATACATCGAAATTGTTGCAGATTTACCATAGCATCAAATGCTGTTGTGTGCAAGGAAGCAATTTTGGAAGGAGAGATAACGATTGGTTCAGGTATTG
singleton	F2XBAMM02GN2UG			x
singleton	GMRH4OU01BZWGS			x
singleton	GMRH4OU01D2623			x
singleton	GMRH4OU01ANZKU	x			scaffold31.1|size582688	AATTGATTTTGCAGAAAACGGAATGCAAGGAAAAGCAGCTAATGATGAATGTGTGTGGTGCCATGTTAGCCGATCATTTTAATATGAAGGCTGTGAAAAATGAATATGCGACAACTGTTTTCTTCTCTTGCAGATATTAAATGATTCTATATGCATTTATTATCAATTCATATTGATAAATCTTCAAGATAATCCTTCTGTACTTTTTTTTTTACCTAAGAGATTGTCTTTTAGTTAATCATCTATGTTAAATAGAAATACTTCTAAATGTGACAGCTTTTGGCAAGCATATTAGCAGTTCGTTTTTCTCAGTAGAATAAAGAATGAGCAAAAGCTGTCTGTAAGAGAAAAGCATCATGAATTAAAGGAGGTAACTGACTTAAGTCAAAGTGATTCAGA…
singleton	F2XBAMM02FKIEP			x
singleton	GMRH4OU02JYIB2			x
singleton	GMRH4OU02J3BSF			x
singleton	F2XBAMM02F3VK7			x
singleton	GMRH4OU02H6BKE			x
singleton	GMRH4OU02HGT6G			x
singleton	F2XBAMM02G18Y8			x
singleton	F2XBAMM02JV8HQ	x			scaffold212.1|size128955	AGTCCTAACGCTATAGCAAAAAGAAGGGTGGTCTTGGTTCACCGCTGGATCCAAGGTTTACCTTTGATAATTTTGTAGTAGGAAAGTCAAATGACTAGCGTTTACAGCTACGAAACATGTGGCAATATGTCCCACAATGACGGAAAACGAAAATGGTCATGAAACTTCCGACAGGAATCTTTGCATCCTTCGTCAAGCTATTTGATCAAATCCACTTTTGAATTAAGTTGTCAACAAATTAAACGCTTAGCTGATATTTTCGAACGCTAACTTAAAGATTTTTTGGCTTTCCGAAAGAATTCTTCAATACTTAGAAGTTGCACTCGTTAAGAGCCAAGAAGTTATCAAATCACATCCTCCTTTAATTTAACAATGTTAATTTGTTGCCACACACTCTCA…
singleton	GMRH4OU01AIGY7			x
singleton	F2XBAMM02FKRFH	x			scaffold2.1|size1469060	GTAGATCAATGCATTAAAATCGTGGTAGATTATTATGAGAACATATCTTTTCGAAATGTAATAAAACAAACTATGAGGAAAGATTTTTCTTTCAATAAATATCCCTTCTCTTTATTTCGATCCAACAATTTATATAAAAATTCCAACAGAGTGAAAAACTGGAGTTAAACATAATTGTTTCTCTTGTCTTTGATAATTTAAAAAAAATCTGATAATGCAATATTAGTCTCTTCTAAATTGAAATGATTCGAATTTGACAGCAATTCGTAATTTAGACTGTCTATTTTATTGATGCTGCTTGTTCTTTGTCATTGTCATTAATTATAAATACTTTATCTTCAGGTGACACTATAACTTTTTTGCATCCCCCATCAAAGATTAAATCTCATCTTCACCGTT…
singleton	GMRH4OU02H3LHL		x		scaffold37.1|size528633	TATTAGCTAATTATCTTTTCAAATTCATCGAAATTTCAAAATTTTAAATTAACTAAATGGACAACTATACAGCAATTATAGCGAATTTATGCACATCTAAAAGATGAACAAAGTGAAGAAAAAAAGAAAAATTCTGATTTACCCGGACGTTATGGATCAAAGATCATCTACTTGTAACTGCATCAGTTTTGAAGTTTATTTATGACACCAAATGACAAATACCAAGTAGTATGGGGAAAAAAAAGAAAGAAGCAGTTGAATATAGTAATATGTATTTATAATTGGAGAAATCGAAAATCAACAAAATTTTTCGTTTTCAGCATGTCATCTTACATCACCTCTGATTTAGATATAAAATTTCGAATTCCTAGCTTACTTTATTGCACAAAATGAAGATTT…
singleton	GMRH4OU02JAZG3			x
singleton	GMRH4OU02HXTVC			x
