# Supplementary material for: Transcriptomic and Proteomic Analyses of a Wolbachia-Free Filarial Parasite Provide Evidence of Trans-Kingdom Horizontal Gene Transfer
Source: PLoS One. 2012 Sep 26;7(9):e45777. doi: 10.1371/journal.pone.0045777 (PMC3458923; doi:10.1371/journal.pone.0045777)
Supplement: Table S7 — Results of mass spectrometry analysis of O. flexuosa adult worm lysate. Experimentally detected mass spectra were compared to a protein database containing peptide translations derived from the adult transcriptome of O. flexuosa and known protein sequences related to the phylum Nematoda and the genus Wolbachia (see methods for details). (XLSX) [file pone.0045777.s007.xlsx]

## Sheet: Sheet1
Table S7: Results of mass spectroscopy analysis of O. flexuosa adult worm lysate
MS Protein Number	Unique Peptide Count	Total Peptide Count	Spectral Count	Sequence ID/Accession Number	Source	Species	Description
1	21	37	194	isotig10867_1	Translated Transcript	Onchocerca flexuosa	Homology to 'alkali myosin light chain' from 'Setaria digitata'
2	46	74	977	isotig02758_1	Translated Transcript	Onchocerca flexuosa	Homology to 'Small heat shock protein OV25-1' from 'Onchocerca volvulus'
3	23	40	171	isotig11290_1	Translated Transcript	Onchocerca flexuosa	Homology to 'Myosin regulatory light chain 1' from 'Brugia malayi'
4	40	70	476	gi|170589519|ref|XP_001899521.1|	Nematoda	Brugia malayi	Disorganized muscle protein 1
5	27	42	221	isotig13419_1	Translated Transcript	Onchocerca flexuosa	Homology to 'Thioredoxin peroxidase' from 'Onchocerca volvulus'
6	4	4	8	GMRH4OU01BZMJZ_1	Translated Transcript	Onchocerca flexuosa	Homology to '6-phosphofructokinase' from 'Brugia malayi'
7	16	27	123	gi|546001|gb|AAB30260.1|	Nematoda	Onchocerca volvulus	hsp70
8	53	86	679	isotig13594_1	Translated Transcript	Onchocerca flexuosa	Homology to 'glyceraldehyde-3-phosphate dehydrogenase' from 'Onchocerca volvulus'
9	33	63	1284	isotig06797_1	Translated Transcript	Onchocerca flexuosa	Homology to 'prolyl oligopeptidase family protein' from 'Brugia malayi'
10	11	21	47	GMRH4OU02FN5QJ_1	Translated Transcript	Onchocerca flexuosa	Homology to Myosin-like antigen' from 'Onchocerca volvulus'
11	6	9	157	GMRH4OU01C1SJP_1	Translated Transcript	Onchocerca flexuosa	Homology to 'galectin' from 'Brugia malayi'
12	9	15	49	isotig19465_1	Translated Transcript	Onchocerca flexuosa	Homology to 'enolase' from 'Wuchereria bancrofti'
13	27	44	811	contig11948_1	Translated Transcript	Onchocerca flexuosa	Homology to 'Small heat shock protein OV25-1' from 'Onchocerca volvulus'
14	21	32	350	isotig06867_1	Translated Transcript	Onchocerca flexuosa	Homology to 'thioredoxin 2' from 'Onchocerca volvulus'
15	29	44	185	isotig14539_1	Translated Transcript	Onchocerca flexuosa	Homology to 'Calreticulin' from 'Onchocerca volvulus'
16	29	46	135	isotig12806_1	Translated Transcript	Onchocerca flexuosa	Homology to 'p27' from 'Dirofilaria immitis'
17	57	113	1984	isotig06798_1	Translated Transcript	Onchocerca flexuosa	Homology to 'prolyl oligopeptidase family protein' from 'Brugia malayi'
18	48	85	822	isotig12782_1	Translated Transcript	Onchocerca flexuosa	Homology to 'circulating antigen' from 'Onchocerca volvulus'
19	88	168	749	isotig00093_1	Translated Transcript	Onchocerca flexuosa	Homology to 'tropomyosin' from 'Ascaris lumbricoides'
20	16	27	199	isotig08664_1	Translated Transcript	Onchocerca flexuosa	Homology to '14-3-3b protein' from 'Meloidogyne incognita'
21	2	4	11	F2XBAMM02IKNIY_1	Translated Transcript	Onchocerca flexuosa	Homology to 'MSP domain protein VAP' from 'Brugia malayi'
22	3	4	8	isotig12278_1	Translated Transcript	Onchocerca flexuosa	Homology to 'microsomal signal peptidase 25 kDa subunit' from 'Brugia malayi'
23	8	14	123	isotig20703_1	Translated Transcript	Onchocerca flexuosa	Homology to 'annexin' from 'Brugia malayi'
24	65	106	1696	gi|170579411|ref|XP_001894819.1|	Nematoda	Brugia malayi	actin
25	25	39	139	gi|312095995|ref|XP_003148533.1|	Nematoda	Loa loa	histone H4
26	28	44	149	gi|307759251|gb|EFO18485.1|	Nematoda	Loa loa	late histone L2 H4
27	4	5	5	gi|307764649|gb|EFO23883.1|	Nematoda	Loa loa	hypothetical protein LOAG_04602
28	70	114	1822	BM03826	WormBase	Brugia malayi
29	17	24	133	isotig05245_1	Translated Transcript	Onchocerca flexuosa	Homology to 'C. briggsae CBR-CPN-3 protein' from 'Caenorhabditis briggsae'
30	31	56	328	isotig00097_1	Translated Transcript	Onchocerca flexuosa	Homology to 'tropomyosin' from 'Ascaris lumbricoides'
31	21	37	130	isotig12220_1	Translated Transcript	Onchocerca flexuosa	Homology to 'small heat shock protein' from 'Brugia malayi'
32	3	5	6	F2XBAMM02I7O5X_1	Translated Transcript	Onchocerca flexuosa	Homology to 'independent phosphoglycerate mutase' from 'Onchocerca volvulus'
33	2	2	4	F2XBAMM02HFKLI_1	Translated Transcript	Onchocerca flexuosa	Homology to 'protein disulfide isomerase' from 'Onchocerca volvulus'
34	15	24	142	gi|307761206|gb|EFO20440.1|	Nematoda	Loa loa	ATP synthase subunit beta
35	7	9	30	isotig05242_1	Translated Transcript	Onchocerca flexuosa	Homology to 'AT14148p' from 'Brugia malayi'
35	7	9	30	isotig05243_1	Translated Transcript	Onchocerca flexuosa	Homology to 'AT14148p' from 'Brugia malayi'
36	21	30	117	isotig03738_1	Translated Transcript	Onchocerca flexuosa	Homology to 'Hypothetical UPF0205 protein T07C12.7 in chromosome V precursor' from 'Brugia malayi'
37	21	35	118	isotig07003_1	Translated Transcript	Onchocerca flexuosa	Homology to 'rainforest immunodominant hypodermal antigen' from 'Onchocerca ochengi'
37	21	35	118	isotig07004_1	Translated Transcript	Onchocerca flexuosa	Homology to 'rainforest immunodominant hypodermal antigen' from 'Onchocerca ochengi'
38	28	48	481	isotig07856_1	Translated Transcript	Onchocerca flexuosa	Homology to 'enolase' from 'Brugia malayi'
39	15	24	144	isotig11983_1	Translated Transcript	Onchocerca flexuosa	Homology to 'cyclophilin Ovcyp-2' from 'Onchocerca volvulus'
40	37	70	955	isotig02665_1	Translated Transcript	Onchocerca flexuosa	Homology to 'hypothetical protein C01B10.3' from 'Caenorhabditis elegans'
41	7	13	83	isotig01504_1	Translated Transcript	Onchocerca flexuosa	Homology to 'succinate dehydrogenase' from 'ubiquinone'
42	8	12	139	isotig20847_1	Translated Transcript	Onchocerca flexuosa	Homology to 'intermediate filament protein' from 'Onchocerca volvulus'
43	5	8	49	isotig16669_1	Translated Transcript	Onchocerca flexuosa	Homology to 'galectin' from 'Brugia malayi'
44	13	27	100	isotig00147_1	Translated Transcript	Onchocerca flexuosa	Homology to 'Protein D1' from 'Onchocerca volvulus'
45	12	24	91	isotig00146_1	Translated Transcript	Onchocerca flexuosa	Homology to 'Protein D1' from 'Onchocerca volvulus'
46	13	18	49	gi|12055871|emb|CAC20740.1|	Nematoda	Onchocerca volvulus	major sperm protein
47	15	20	62	isotig04906_1	Translated Transcript	Onchocerca flexuosa	Homology to 'hypothetical protein Bm1_02650' from 'Brugia malayi'
48	53	83	743	gi|316975454|gb|EFV58894.1|	Nematoda	Trichinella spiralis	actin-5C
49	10	18	81	gi|158589198|gb|EDP28289.1|	Nematoda	Brugia malayi	ADP-ribosylation factor 1, putative
49	10	18	81	gi|307762959|gb|EFO22193.1|	Nematoda	Loa loa	ADP-ribosylation factor 1
50	3	4	5	F2XBAMM02J4XR8_1	Translated Transcript	Onchocerca flexuosa	Homology to 'D-beta-hydroxybutyrate dehydrogenase, mitochondrial precursor, putative' from 'Brugia malayi'
51	12	17	50	isotig08536_1	Translated Transcript	Onchocerca flexuosa	Homology to 'protein disulfide isomerase' from 'Onchocerca volvulus'
52	15	25	215	isotig08847_1	Translated Transcript	Onchocerca flexuosa	Homology to 'Muscle cell intermediate filament protein OV71' from 'Onchocerca volvulus'
53	17	29	138	isotig09501_1	Translated Transcript	Onchocerca flexuosa	Homology to 'galectin' from 'Brugia malayi'
54	12	17	27	isotig07145_1	Translated Transcript	Onchocerca flexuosa	Homology to 'Fatty-acid and retinol-binding protein 1' from 'Litomosoides sigmodontis'
55	18	35	170	isotig06685_1	Translated Transcript	Onchocerca flexuosa	Homology to 'Paramyosin' from 'Loa loa'
56	19	32	100	isotig00145_1	Translated Transcript	Onchocerca flexuosa	Homology to 'OV-16 antigen' from 'Onchocerca volvulus'
57	57	106	522	gi|154466686|gb|ABS82498.1|	Nematoda	Ascaris lumbricoides	tropomyosin
57	57	106	522	gi|224016002|gb|ACN32322.1|	Nematoda	Ascaris lumbricoides	tropomyosin
58	9	10	50	isotig08305_1	Translated Transcript	Onchocerca flexuosa	Homology to 'Hypothetical UPF0205 protein T07C12.7 in chromosome V precursor' from 'Brugia malayi'
59	6	13	44	isotig07046_1	Translated Transcript	Onchocerca flexuosa	Homology to 'hypothetical protein Bm1_50630' from 'Brugia malayi'
60	22	32	972	gi|167472955|gb|ABZ81051.1|	Nematoda	Heterodera koreana	actin
61	4	5	5	isotig11395_1	Translated Transcript	Onchocerca flexuosa	Homology to 'Transthyretin-like family protein' from 'Brugia malayi'
61	4	5	5	isotig11396_1	Translated Transcript	Onchocerca flexuosa	Homology to 'Transthyretin-like family protein' from 'Brugia malayi'
62	4	6	20	GMRH4OU01DKZN4_1	Translated Transcript	Onchocerca flexuosa	Homology to 'myosin-like antigen' from 'Onchocerca volvulus'
63	1	2	2	GMRH4OU01E3748_1	Translated Transcript	Onchocerca flexuosa	Homology to 'receptor-mediated endocytosis protein 1 isoform II' from 'Brugia malayi'
64	27	40	112	isotig08109_1	Translated Transcript	Onchocerca flexuosa	Homology to 'Troponin family protein' from 'Brugia malayi'
65	5	9	33	isotig16799_1	Translated Transcript	Onchocerca flexuosa	Homology to 'major sperm protein' from 'Brugia malayi'
66	18	26	73	isotig19914_1	Translated Transcript	Onchocerca flexuosa	Homology to 'Major sperm protein 2' from 'Onchocerca volvulus'
66	18	26	73	gi|159899|gb|AAA29421.1|	Nematoda	Onchocerca volvulus	major sperm protein 2
67	55	88	1607	gi|147907831|gb|ABQ52465.1|	Nematoda	Heterorhabditis bacteriophora	actin 2
68	46	77	553	isotig09195_1	Translated Transcript	Onchocerca flexuosa	Homology to 'fructose 1,6 bisphosphate aldolase' from 'Onchocerca volvulus'
69	41	74	296	isotig09428_1	Translated Transcript	Onchocerca flexuosa	Homology to 'paramyosin isoform 3' from 'Dictyocaulus viviparus'
70	12	23	66	isotig04401_1	Translated Transcript	Onchocerca flexuosa	Homology to 'EF hand family protein' from 'Brugia malayi'
71	60	96	1651	gi|3860544|emb|CAA10111.1|	Nematoda	Plectus acuminatus	actin
72	12	24	641	isotig06799_1	Translated Transcript	Onchocerca flexuosa	Homology to 'prolyl oligopeptidase family protein' from 'Brugia malayi'
73	66	105	1679	gi|308238765|gb|EFO82717.1|	Nematoda	Caenorhabditis remanei	hypothetical protein CRE_00778
73	66	105	1678	gi|71994099|ref|NP_001024803.1|	Nematoda	Caenorhabditis elegans	ACTin family member (act-4)
74	69	122	1108	gi|170596673|ref|XP_001902854.1|	Nematoda	Brugia malayi	cytoplasmic intermediate filament protein
75	3	4	15	GMRH4OU01EWRFO_1	Translated Transcript	Onchocerca flexuosa	Homology to 'heat shock protein 70' from 'Wuchereria bancrofti'
76	3	3	6	isotig15525_1	Translated Transcript	Onchocerca flexuosa	Homology to 'Cytochrome b5-like Heme/Steroid binding domain containing protein' from 'Brugia malayi'
77	26	40	194	gi|63029700|gb|AAY27745.1|	Nematoda	Onchocerca volvulus	alpha tubulin
78	61	95	1624	gi|316970244|gb|EFV54220.1|	Nematoda	Trichinella spiralis	actin-5C
79	25	42	254	isotig00440_1	Translated Transcript	Onchocerca flexuosa	Homology to 'immunodominant antigen' from 'Onchocerca volvulus'
80	14	32	177	isotig12009_1	Translated Transcript	Onchocerca flexuosa	Homology to 'extracellular Cu/Zn superoxide dismutase' from 'Onchocerca volvulus'
81	10	18	49	isotig09365_1	Translated Transcript	Onchocerca flexuosa	Homology to 'hypothetical protein Bm1_02650' from 'Brugia malayi'
81	10	18	49	isotig09366_1	Translated Transcript	Onchocerca flexuosa	Homology to 'hypothetical protein Bm1_02650' from 'Brugia malayi'
82	64	101	1802	gi|231494|sp|P30162.1|ACT1_ONCVO	Nematoda	Onchocerca volvulus	Actin-1
83	9	14	119	isotig20702_1	Translated Transcript	Onchocerca flexuosa	Homology to 'galectin' from 'Brugia malayi'
84	88	154	1651	gi|940941|gb|AAA74283.1|	Nematoda	Onchocerca volvulus	circulating antigen
85	5	7	15	isotig24098_1	Translated Transcript	Onchocerca flexuosa	Homology to 'Uncharacterized hematopoietic stem/progenitor cells protein MDS029' from 'Brugia malayi'
86	13	22	73	isotig10438_1	Translated Transcript	Onchocerca flexuosa	Homology to 'Collagenase NC10 and Endostatin family protein' from 'Brugia malayi'
87	108	189	765	gi|307763741|gb|EFO22975.1|	Nematoda	Loa loa	hypothetical protein LOAG_05509
88	4	6	40	GMRH4OU01BGRBT_1	Translated Transcript	Onchocerca flexuosa	Homology to 'glutamate dehydrogenase, mitochondrial precursor, putative' from 'Brugia malayi'
89	2	3	6	F2XBAMM02IK90K_1	Translated Transcript	Onchocerca flexuosa	Homology to 'Mitochondrial ATP synthase coupling factor 6 family protein' from 'Brugia malayi'
90	2	3	65	GMRH4OU01D5BPL_1	Translated Transcript	Onchocerca flexuosa	Homology to 'galectin' from 'Brugia malayi'
91	72	116	657	gi|400698|sp|P31732.1|OV71_ONCVO	Nematoda	Onchocerca volvulus	Muscle cell intermediate filament protein OV71
92	2	2	2	F2XBAMM02FY3XB_1	Translated Transcript	Onchocerca flexuosa	Homology to 'hypothetical protein Bm1_42470' from 'Brugia malayi'
92	2	2	2	GMRH4OU01DBJ7M_1	Translated Transcript	Onchocerca flexuosa	Homology to 'hypothetical protein Bm1_42470' from 'Brugia malayi'
93	9	13	69	gi|158593425|gb|EDP32020.1|	Nematoda	Brugia malayi	ADP-ribosylation factor 4, putative
93	9	13	69	gi|307767042|gb|EFO26276.1|	Nematoda	Loa loa	Arf5 protein
94	18	26	181	isotig22322	Translated Transcript	Onchocerca flexuosa	No BLAST Hit
95	12	21	117	isotig14195_1	Translated Transcript	Onchocerca flexuosa	Homology to 'hypothetical protein F46E10.10' from 'Caenorhabditis elegans'
96	12	18	26	isotig10786_1	Translated Transcript	Onchocerca flexuosa	Homology to 'hypothetical protein T02H6.11' from 'Caenorhabditis elegans'
97	83	149	597	BM07424	WormBase	Brugia malayi
98	38	55	240	gi|1352090|sp|P37801.2|CLPH_ONCVO	Nematoda	Onchocerca volvulus	Calponin homolog OV9M
99	9	11	30	isotig10640_1	Translated Transcript	Onchocerca flexuosa	Homology to 'Spectrin alpha chain' from 'Brugia malayi'
100	112	197	824	gi|159922|gb|AAA29431.1|	Nematoda	Onchocerca volvulus	paramyosin
101	8	14	51	isotig21055_1	Translated Transcript	Onchocerca flexuosa	Homology to 'transketolase' from 'Brugia malayi'
102	6	9	19	isotig15330_1	Translated Transcript	Onchocerca flexuosa	Homology to 'putative heparan sulfate' from 'Onchocerca volvulus'
103	42	77	395	gi|14423976|sp|Q9NAS5.1|TPM_ANISI	Nematoda	Anisakis simplex	Tropomyosin
104	9	15	49	gi|307759249|gb|EFO18483.1|	Nematoda	Loa loa	hypothetical protein LOAG_10010
105	16	22	55	isotig13931_1	Translated Transcript	Onchocerca flexuosa	Homology to 'Thioredoxin family protein' from 'Brugia malayi'
106	7	9	36	isotig03174_1	Translated Transcript	Onchocerca flexuosa	Homology to 'NAD-dependent malic enzyme, mitochondrial precursor' from 'Brugia malayi'
107	6	7	7	isotig14544_1	Translated Transcript	Onchocerca flexuosa	Homology to 'MFP3' from 'Brugia malayi'
108	29	49	264	isotig12720_1	Translated Transcript	Onchocerca flexuosa	Homology to 'thiredoxin peroxidase' from 'Acanthocheilonema viteae'
109	12	18	77	isotig13917_1	Translated Transcript	Onchocerca flexuosa	Homology to 'Probable voltage-dependent anion-selective channel' from 'Brugia malayi'
110	6	8	16	isotig09028_1	Translated Transcript	Onchocerca flexuosa	Homology to 'translation elongation factor aEF-2' from 'Brugia malayi'
111	53	89	1619	gi|1841696|emb|CAB06627.1|	Nematoda	Brugia malayi	actin
112	8	13	35	gi|307758795|gb|EFO18029.1|	Nematoda	Loa loa	histone H2A
113	41	78	395	isotig12936_1	Translated Transcript	Onchocerca flexuosa	Homology to 'prolyl oligopeptidase family protein' from 'Brugia malayi'
114	18	29	145	isotig06588_1	Translated Transcript	Onchocerca flexuosa	Homology to 'Phosphoglycerate kinase' from 'Brugia malayi'
115	13	15	27	isotig04795_1	Translated Transcript	Onchocerca flexuosa	Homology to 'Laminin-like protein C54D1.5 precursor' from 'Brugia malayi'
116	8	11	26	gi|312073182|ref|XP_003139405.1|	Nematoda	Loa loa	hypothetical protein LOAG_03820
117	51	83	444	gi|6941872|gb|AAF32254.1|	Nematoda	Wuchereria bancrofti	heat shock protein 70
118	7	14	41	BM15384	WormBase	Brugia malayi
119	29	48	105	isotig13513_1	Translated Transcript	Onchocerca flexuosa	Homology to 'Troponin T' from 'Brugia malayi'
120	9	12	27	gi|308503529|ref|XP_003113948.1|	Nematoda	Caenorhabditis remanei	hypothetical protein CRE_27089
121	9	14	79	BM03680	WormBase	Brugia malayi
121	9	14	79	gi|307759248|gb|EFO18482.1|	Nematoda	Loa loa	histone type 2
122	10	16	71	gi|307764087|gb|EFO23321.1|	Nematoda	Loa loa	H3 histone, family 3A
123	15	20	81	BM14699	WormBase	Brugia malayi
124	3	6	20	GMRH4OU02JO2R4_1	Translated Transcript	Onchocerca flexuosa	Homology to 'Hypothetical FAD-dependent oxidoreductase YEL047C' from 'Brugia malayi'
125	4	4	8	GMRH4OU02FPKW4_1	Translated Transcript	Onchocerca flexuosa	Homology to 'Hypothetical UPF0205 protein C40H1.5 in chromosome III precursor' from 'Brugia malayi'
126	34	51	404	gi|1915923|emb|CAA70607.1|	Nematoda	Onchocerca volvulus	glyceraldehyde-3-phosphate dehydrogenase
127	24	37	137	isotig01222_1	Translated Transcript	Onchocerca flexuosa	Homology to 'C. briggsae CBR-GLN-2 protein' from 'Caenorhabditis briggsae'
128	31	54	369	gi|3046903|gb|AAC13547.1|	Nematoda	Dirofilaria immitis	beta-tubulin
128	31	54	369	gi|3046905|gb|AAC13548.1|	Nematoda	Onchocerca volvulus	beta-tubulin
129	31	54	368	gi|307768646|gb|EFO27880.1|	Nematoda	Loa loa	tubulin beta-2A chain
130	52	81	1529	gi|23194503|gb|AAN15196.1|	Nematoda	Globodera rostochiensis	actin
131	2	3	6	contig13191_1	Translated Transcript	Onchocerca flexuosa	Homology to 'hypothetical protein' from 'Brugia malayi'
131	2	3	6	isotig06403_1	Translated Transcript	Onchocerca flexuosa	Homology to 'hypothetical protein' from 'Brugia malayi'
132	2	3	6	isotig12318_1	Translated Transcript	Onchocerca flexuosa	Homology to 'Mesoderm development candidate' from 'Brugia malayi'
133	16	29	921	gi|50593062|gb|AAT79342.1|	Nematoda	Parastrongyloides trichosuri	ACT-3
134	12	20	148	isotig08246_1	Translated Transcript	Onchocerca flexuosa	Homology to 'Transthyretin-like family protein' from 'Brugia malayi'
135	5	6	15	isotig06433_1	Translated Transcript	Onchocerca flexuosa	Homology to 'succinate dehydrogenase' from 'ubiquinone'
136	12	25	124	isotig15945_1	Translated Transcript	Onchocerca flexuosa	Homology to 'Prion-like-' from 'Brugia malayi'
137	3	5	16	isotig12519_1	Translated Transcript	Onchocerca flexuosa	Homology to '63kd antigen' from 'Brugia malayi'
138	9	16	127	isotig06354_1	Translated Transcript	Onchocerca flexuosa	No BLAST Hit
139	19	31	100	isotig08125_1	Translated Transcript	Onchocerca flexuosa	Homology to 'OV-MSA-1' from 'synthetic construct'
140	9	19	69	isotig17368_1	Translated Transcript	Onchocerca flexuosa	Homology to 'Lipocalin / cytosolic fatty-acid binding protein family protein' from 'Brugia malayi'
141	19	28	110	isotig09817_1	Translated Transcript	Onchocerca flexuosa	Homology to 'Strictosidine synthase family protein' from 'Brugia malayi'
142	3	5	9	isotig16167_1	Translated Transcript	Onchocerca flexuosa	Homology to 'Beta-glucuronidase precursor' from 'Brugia malayi'
143	38	57	259	gi|312098064|ref|XP_003149046.1|	Nematoda	Loa loa	hypothetical protein LOAG_13492
144	2	3	3	isotig10892_1	Translated Transcript	Onchocerca flexuosa	Homology to 'Saposin-like type B, region 1 family protein' from 'Brugia malayi'
144	2	3	3	isotig10893_1	Translated Transcript	Onchocerca flexuosa	Homology to 'Saposin-like type B, region 1 family protein' from 'Brugia malayi'
145	30	48	253	isotig03390_1	Translated Transcript	Onchocerca flexuosa	Homology to 'heat shock 70 kDa protein' from 'Brugia malayi'
145	30	48	253	isotig03393_1	Translated Transcript	Onchocerca flexuosa	Homology to 'heat shock 70 kDa protein' from 'Brugia malayi'
145	30	48	254	isotig03392_1	Translated Transcript	Onchocerca flexuosa	Homology to 'heat shock 70 kDa protein' from 'Brugia malayi'
145	30	48	253	isotig03391_1	Translated Transcript	Onchocerca flexuosa	Homology to 'heat shock 70 kDa protein' from 'Brugia malayi'
146	1	2	2	isotig14357_1	Translated Transcript	Onchocerca flexuosa	Homology to 'Hsp20/alpha crystallin family protein' from 'Brugia malayi'
146	1	2	2	gi|170586210|ref|XP_001897872.1|	Nematoda	Brugia malayi	Hsp20/alpha crystallin family protein
147	33	56	354	isotig03622_1	Translated Transcript	Onchocerca flexuosa	Homology to 'heat shock 70 kDa protein' from 'Brugia malayi'
147	33	56	354	isotig03624_1	Translated Transcript	Onchocerca flexuosa	Homology to 'heat shock 70 kDa protein' from 'Brugia malayi'
148	4	6	12	isotig10812_1	Translated Transcript	Onchocerca flexuosa	Homology to 'polyprotein' from 'Brugia malayi'
148	4	6	12	gi|170593011|ref|XP_001901258.1|	Nematoda	Brugia malayi	polyprotein
149	54	86	453	BM20219	WormBase	Brugia malayi
149	54	86	453	gi|158592347|gb|EDP30947.1|	Nematoda	Brugia malayi	heat shock 70 kDa protein, putative
150	5	11	53	GMRH4OU02HBD3Z_1	Translated Transcript	Onchocerca flexuosa	Homology to 'Myosin-like antigen' from 'Onchocerca volvulus'
151	5	6	14	F2XBAMM02GV1K3_1	Translated Transcript	Onchocerca flexuosa	Homology to 'myosin-like antigen' from 'Onchocerca volvulus'
152	3	7	46	GMRH4OU01CKTGW_1	Translated Transcript	Onchocerca flexuosa	Homology to 'transketolase' from 'Brugia malayi'
153	1	3	9	F2XBAMM02GO237_1	Translated Transcript	Onchocerca flexuosa	No BLAST Hit
154	16	23	77	isotig03905_1	Translated Transcript	Onchocerca flexuosa	Homology to 'UNCoordinated family member (unc-52)' from 'Caenorhabditis elegans'
155	7	8	18	isotig08948_1	Translated Transcript	Onchocerca flexuosa	Homology to 'RAS-like GTP-binding protein RhoA' from 'Brugia malayi'
156	3	4	21	isotig17231_1	Translated Transcript	Onchocerca flexuosa	Homology to 'Mitochondrial dicarboxylate carrier' from 'Brugia malayi'
157	85	138	846	gi|556343|gb|AAC41561.1|	Nematoda	Onchocerca volvulus	intermediate filament protein
158	17	26	144	isotig18604_1	Translated Transcript	Onchocerca flexuosa	No BLAST Hit
159	2	3	4	F2XBAMM02HQJ8G_1	Translated Transcript	Onchocerca flexuosa	Homology to 'prolyl-4-hydroxylase alpha subunit-like protein' from 'Onchocerca volvulus'
159	2	3	4	isotig23840_1	Translated Transcript	Onchocerca flexuosa	Homology to 'prolyl-4-hydroxylase alpha subunit-like protein' from 'Onchocerca volvulus'
160	9	13	30	isotig19138_1	Translated Transcript	Onchocerca flexuosa	Homology to 'hypothetical protein' from 'Brugia malayi'
161	23	40	247	isotig05601_1	Translated Transcript	Onchocerca flexuosa	Homology to 'glutamate dehydrogenase, mitochondrial precursor, putative' from 'Brugia malayi'
161	23	40	247	isotig05602_1	Translated Transcript	Onchocerca flexuosa	Homology to 'glutamate dehydrogenase, mitochondrial precursor, putative' from 'Brugia malayi'
162	11	18	31	isotig08500_1	Translated Transcript	Onchocerca flexuosa	Homology to 'insulin-degrading enzyme' from 'Brugia malayi'
163	2	3	6	isotig19531_1	Translated Transcript	Onchocerca flexuosa	Homology to 'vacuolar ATP synthase subunit B' from 'Brugia malayi'
164	75	130	1063	gi|7159290|gb|AAF37702.1|AF237484_1	Nematoda	Dirofilaria immitis	intermediate filament protein
165	9	13	112	isotig20680_1	Translated Transcript	Onchocerca flexuosa	Homology to 'thioredoxin peroxidase' from 'Onchocerca volvulus'
166	5	10	32	isotig18534_1	Translated Transcript	Onchocerca flexuosa	Homology to 'hypothetical protein Y48C3A.3' from 'Caenorhabditis elegans'
167	56	103	404	gi|773389|gb|AAC28900.1|	Nematoda	Onchocerca volvulus	tropomyosin
168	10	12	62	isotig04534_1	Translated Transcript	Onchocerca flexuosa	Homology to 'galectin' from 'Teladorsagia circumcincta'
169	8	11	18	isotig03303_1	Translated Transcript	Onchocerca flexuosa	Homology to 'Probable citrate synthase, mitochondrial precursor' from 'Brugia malayi'
170	17	23	105	isotig05326_1	Translated Transcript	Onchocerca flexuosa	Homology to 'Ov87' from 'Onchocerca volvulus'
171	2	2	6	F2XBAMM02JUKAR_1	Translated Transcript	Onchocerca flexuosa	Homology to 'hypothetical protein Bm1_11190' from 'Brugia malayi'
172	8	12	25	gi|307761842|gb|EFO21076.1|	Nematoda	Loa loa	neuronal nitric oxidse synthase inhibitor
173	13	17	38	isotig08786_1	Translated Transcript	Onchocerca flexuosa	Homology to 'Acetyl-CoA hydrolase/transferase family protein' from 'Brugia malayi'
174	51	79	1516	gi|26421981|gb|AAN78298.1|	Nematoda	Globodera rostochiensis	actin 2
175	17	30	209	isotig09138_1	Translated Transcript	Onchocerca flexuosa	Homology to 'lactate dehydrogenase.' from 'Brugia malayi'
176	6	10	29	isotig23273_1	Translated Transcript	Onchocerca flexuosa	Homology to 'Spectrin alpha chain' from 'Brugia malayi'
177	4	4	5	isotig09446_1	Translated Transcript	Onchocerca flexuosa	Homology to 'CG13926-PA' from 'Brugia malayi'
177	4	4	5	isotig09447_1	Translated Transcript	Onchocerca flexuosa	Homology to 'CG13926-PA' from 'Brugia malayi'
178	90	155	1680	gi|307765129|gb|EFO24363.1|	Nematoda	Loa loa	cytoplasmic intermediate filament protein
179	3	5	8	isotig03595_1	Translated Transcript	Onchocerca flexuosa	Homology to 'GDP-L-fucose synthetase' from 'Brugia malayi'
180	9	13	62	isotig08806_1	Translated Transcript	Onchocerca flexuosa	Homology to 'transthyretin-like protein 3 precursor' from 'Radopholus similis'
181	5	10	32	isotig17047_1	Translated Transcript	Onchocerca flexuosa	Homology to 'body wall myosin-like protein' from 'Wuchereria bancrofti'
182	34	48	108	gi|4680247|gb|AAD27589.1|AF121264_1	Nematoda	Onchocerca volvulus	chaperonine protein HSP60
183	78	131	1029	gi|312068121|ref|XP_003137065.1|	Nematoda	Loa loa	intermediate filament protein
184	11	19	86	gi|254033601|gb|ACT55266.1|	Nematoda	Onchocerca volvulus	putative lactate dehydrogenase
185	4	5	23	isotig05662_1	Translated Transcript	Onchocerca flexuosa	Homology to 'chaperonine protein HSP60' from 'Onchocerca volvulus'
186	18	29	140	gi|9965598|gb|AAG10102.1|AF105258_1	Nematoda	Litomosoides sigmodontis	peroxidoxin-2
187	13	22	75	isotig20277_1	Translated Transcript	Onchocerca flexuosa	Homology to 'triosephosphate isomerase' from 'Brugia malayi'
188	6	10	22	isotig21791_1	Translated Transcript	Onchocerca flexuosa	Homology to 'Nucleoside diphosphate kinase' from 'Brugia malayi'
189	16	26	167	gi|2829135|gb|AAC32810.1|	Nematoda	Onchocerca volvulus	peroxidoxin-2
190	15	21	57	isotig10016_1	Translated Transcript	Onchocerca flexuosa	Homology to 'oxidoreductase, short chain dehydrogenase/reductase family protein' from 'Brugia malayi'
191	6	9	34	isotig11707_1	Translated Transcript	Onchocerca flexuosa	Homology to 'Heat shock protein 90' from 'Brugia pahangi'
192	21	36	907	gi|27475933|gb|AAO16990.1|	Nematoda	Meloidogyne javanica	beta-actin-1
193	6	11	1226	GMRH4OU02GTSVL	Translated Transcript	Onchocerca flexuosa	No BLAST Hit
194	12	19	58	isotig06547_1	Translated Transcript	Onchocerca flexuosa	Homology to 'elongation factor 1-alpha (EF-1-alpha)' from 'Brugia malayi'
195	6	8	10	isotig22152_1	Translated Transcript	Onchocerca flexuosa	Homology to 'hypothetical protein' from 'Brugia malayi'
196	92	165	703	gi|1679786|gb|AAC18613.1|	Nematoda	Brugia malayi	paramyosin
197	9	16	27	isotig02917_1	Translated Transcript	Onchocerca flexuosa	Homology to 'Immunoglobulin I-set domain containing protein' from 'Brugia malayi'
198	2	2	5	F2XBAMM02H30IY_1	Translated Transcript	Onchocerca flexuosa	Homology to 'UDP-glucose pyrophosphorylase' from 'Brugia malayi'
199	2	5	13	isotig12248_1	Translated Transcript	Onchocerca flexuosa	Homology to 'cytoplasmic Cu/Zn-superoxide dismutase' from 'Wuchereria bancrofti'
200	12	16	61	BM00127	WormBase	Brugia malayi
200	12	16	61	gi|170572155|ref|XP_001892004.1|	Nematoda	Brugia malayi	histone H2B 2
201	8	12	42	isotig08363_1	Translated Transcript	Onchocerca flexuosa	Homology to 'insulin-degrading enzyme' from 'Brugia malayi'
202	9	13	36	gi|6686276|sp|P08898.4|H3_CAEEL	Nematoda	Caenorhabditis elegans	Histone H3
203	10	17	42	isotig08158_1	Translated Transcript	Onchocerca flexuosa	Homology to 'Glutathione S-transferase 2' from 'Onchocerca volvulus'
204	7	12	47	isotig21367_1	Translated Transcript	Onchocerca flexuosa	Homology to 'fumarase' from 'Brugia malayi'
205	10	14	110	isotig11168_1	Translated Transcript	Onchocerca flexuosa	Homology to 'macrophage migration inhibitory factor-1' from 'Onchocerca volvulus'
206	17	27	158	gi|2347119|gb|AAC38831.1|	Nematoda	Dirofilaria immitis	thioredoxin peroxidase
207	20	28	68	gi|312079418|ref|XP_003142165.1|	Nematoda	Loa loa	Spna2 protein
208	28	45	198	gi|307763549|gb|EFO22783.1|	Nematoda	Loa loa	hypothetical protein LOAG_05701
209	3	3	6	gi|312096973|ref|XP_003148834.1|	Nematoda	Loa loa	calponin protein 3
210	45	82	377	gi|2072534|gb|AAB53807.1|	Nematoda	Acanthocheilonema viteae	tropomyosin
211	12	18	108	gi|2352262|gb|AAB68798.1|	Nematoda	Dirofilaria immitis	peroxidoxin-1
212	2	3	23	isotig12366_1	Translated Transcript	Onchocerca flexuosa	Homology to 'macrophage migration inhibitory factor-1' from 'Onchocerca volvulus'
213	12	15	53	isotig06681_1	Translated Transcript	Onchocerca flexuosa	Homology to 'Trypsin family protein' from 'Brugia malayi'
214	2	2	7	isotig05030_1	Translated Transcript	Onchocerca flexuosa	Homology to 'Thioredoxin family protein' from 'Brugia malayi'
215	75	124	672	BM20510	WormBase	Brugia malayi
216	4	6	22	isotig19516_1	Translated Transcript	Onchocerca flexuosa	Homology to 'Hypothetical protein CBG03805' from 'Caenorhabditis briggsae'
217	15	23	78	isotig19146_1	Translated Transcript	Onchocerca flexuosa	Homology to 'lactate dehydrogenase.' from 'Brugia malayi'
218	3	7	30	F2XBAMM02G1EUT_1	Translated Transcript	Onchocerca flexuosa	Homology to 'IFA-1' from 'Caenorhabditis remanei'
219	2	3	4	GMRH4OU02IEXKL_1	Translated Transcript	Onchocerca flexuosa	Homology to 'Leucine Rich Repeat family protein' from 'Brugia malayi'
220	3	4	10	F2XBAMM02F6KDX_1	Translated Transcript	Onchocerca flexuosa	Homology to 'AT14148p' from 'Brugia malayi'
221	19	31	158	BM20652	WormBase	Brugia malayi
221	19	31	158	gi|158591806|gb|EDP30409.1|	Nematoda	Brugia malayi	ATP synthase beta chain, mitochondrial precursor, putative
222	23	36	101	gi|307763052|gb|EFO22286.1|	Nematoda	Loa loa	hypothetical protein LOAG_06198
223	22	36	259	isotig09401_1	Translated Transcript	Onchocerca flexuosa	No BLAST Hit
224	7	10	16	isotig18791_1	Translated Transcript	Onchocerca flexuosa	Homology to 'phosphoenolpyruvate carboxykinase' from 'GTP'
225	8	18	159	isotig22379_1	Translated Transcript	Onchocerca flexuosa	Homology to 'transketolase' from 'Brugia malayi'
226	17	28	98	gi|158591292|gb|EDP29905.1|	Nematoda	Brugia malayi	EF hand family protein
226	17	28	98	gi|6065738|emb|CAB58171.1|	Nematoda	Anisakis simplex	troponin-like protein
226	17	28	98	gi|312075138|ref|XP_003140284.1|	Nematoda	Loa loa	hypothetical protein LOAG_04699
227	19	36	171	gi|254033603|gb|ACT55267.1|	Nematoda	Onchocerca volvulus	EF-hand family protein
228	27	39	180	gi|312068302|ref|XP_003137150.1|	Nematoda	Loa loa	calponin
229	4	6	7	isotig23984_1	Translated Transcript	Onchocerca flexuosa	Homology to 'Pyruvate kinase, muscle isozyme' from 'Brugia malayi'
230	8	11	29	isotig22406_1	Translated Transcript	Onchocerca flexuosa	Homology to 'adss-prov protein' from 'Brugia malayi'
231	6	11	18	isotig10733_1	Translated Transcript	Onchocerca flexuosa	Homology to 'Mitochondrial ATPase inhibitor, IATP family protein' from 'Brugia malayi'
232	3	5	17	isotig13007_1	Translated Transcript	Onchocerca flexuosa	No BLAST Hit
233	3	3	5	isotig16645_1	Translated Transcript	Onchocerca flexuosa	Homology to 'Lin-5 (Five) Interacting protein family member (lfi-1)' from 'Caenorhabditis elegans'
234	2	4	15	GMRH4OU01C679Y_1	Translated Transcript	Onchocerca flexuosa	Homology to 'Hsp20/alpha crystallin family protein' from 'Brugia malayi'
235	19	30	114	isotig00650_1	Translated Transcript	Onchocerca flexuosa	Homology to 'phosphoenolpyruvate carboxykinase' from 'GTP'
236	9	17	43	isotig09533_1	Translated Transcript	Onchocerca flexuosa	Homology to 'Thrombospondin type 1 domain containing protein' from 'Brugia malayi'
237	4	6	8	gi|170585537|ref|XP_001897539.1|	Nematoda	Brugia malayi	60S ribosomal protein L38
238	10	18	58	isotig14385_1	Translated Transcript	Onchocerca flexuosa	Homology to 'Galactoside-binding lectin family protein' from 'Brugia malayi'
239	3	4	13	isotig17026_1	Translated Transcript	Onchocerca flexuosa	Homology to 'elongation factor Tu homologue precursor' from 'Brugia malayi'
240	35	60	305	gi|687235|gb|AAA85099.1|	Nematoda	Onchocerca volvulus	protein disulfide isomerase
241	5	5	5	isotig12385_1	Translated Transcript	Onchocerca flexuosa	Homology to 'Superoxide dismutase' from 'Onchocerca volvulus'
242	28	45	544	gi|433317|gb|AAA20541.1|	Nematoda	Onchocerca volvulus	beta-galactoside-binding lectin
243	9	9	18	isotig09467_1	Translated Transcript	Onchocerca flexuosa	Homology to 'oxidoreductase, aldo/keto reductase family protein' from 'Brugia malayi'
244	22	36	240	gi|119152|sp|P27592.1|EF1A_ONCVO	Nematoda	Onchocerca volvulus	Elongation factor 1-alpha
245	9	13	324	contig11952	Translated Transcript	Onchocerca flexuosa	No BLAST Hit
246	67	115	637	gi|392788|gb|AAC46974.1|	Nematoda	Brugia malayi	intermediate filament protein
247	10	13	24	gi|1174385|sp|P41981.1|SODM_ONCVO	Nematoda	Onchocerca volvulus	Superoxide dismutase
247	10	13	24	gi|562770|emb|CAA57657.1|	Nematoda	Onchocerca volvulus	superoxide dismutase
248	3	8	20	GMRH4OU01ED9Y6_1	Translated Transcript	Onchocerca flexuosa	Homology to 'hypothetical protein' from 'Brugia malayi'
248	3	8	20	gi|312086510|ref|XP_003145104.1|	Nematoda	Loa loa	hypothetical protein LOAG_09529
248	3	8	20	GMRH4OU02JQ2ND_1	Translated Transcript	Onchocerca flexuosa	Homology to 'hypothetical protein' from 'Brugia malayi'
249	6	10	27	gi|307768591|gb|EFO27825.1|	Nematoda	Loa loa	actin-depolymerizing factor 1
250	4	4	21	isotig06898_1	Translated Transcript	Onchocerca flexuosa	Homology to 'ATP synthase e chain, mitochondrial' from 'Brugia malayi'
250	4	4	21	isotig06900_1	Translated Transcript	Onchocerca flexuosa	Homology to 'ATP synthase e chain, mitochondrial' from 'Brugia malayi'
251	7	13	159	isotig18786_1	Translated Transcript	Onchocerca flexuosa	Homology to 'elongation factor 1-alpha (EF-1-alpha)' from 'Brugia malayi'
252	6	8	41	contig01839_1	Translated Transcript	Onchocerca flexuosa	Homology to 'Hypothetical 35.6 kDa protein ZK1073.1 in chromosome X, putative' from 'Brugia malayi'
253	2	4	16	isotig19823_1	Translated Transcript	Onchocerca flexuosa	Homology to 'succinyl-CoA ligase' from 'Brugia malayi'
254	12	17	39	isotig13402_1	Translated Transcript	Onchocerca flexuosa	Homology to 'nucleosome assembly protein 1' from 'Brugia malayi'
255	4	5	15	isotig24256	Translated Transcript	Onchocerca flexuosa	No BLAST Hit
256	21	34	201	gi|27475931|gb|AAO16989.1|	Nematoda	Meloidogyne javanica	beta-actin-1
257	2	3	5	isotig19838_1	Translated Transcript	Onchocerca flexuosa	Homology to 'hypothetical protein' from 'Brugia malayi'
258	2	3	3	GMRH4OU02I6TZW_1	Translated Transcript	Onchocerca flexuosa	Homology to 'Phosphoenolpyruvate carboxykinase' from 'Loa loa'
259	5	8	10	isotig03309_1	Translated Transcript	Onchocerca flexuosa	Homology to 'Probable citrate synthase, mitochondrial precursor' from 'Brugia malayi'
260	8	10	59	isotig04530_1	Translated Transcript	Onchocerca flexuosa	Homology to 'galectin' from 'Teladorsagia circumcincta'
261	4	7	10	isotig06949_1	Translated Transcript	Onchocerca flexuosa	Homology to 'myosin' from 'Brugia malayi'
261	4	7	10	gi|307761012|gb|EFO20246.1|	Nematoda	Loa loa	myosin
261	4	7	10	gi|170581396|ref|XP_001895665.1|	Nematoda	Brugia malayi	myosin
261	4	7	10	isotig06950_1	Translated Transcript	Onchocerca flexuosa	Homology to 'myosin' from 'Brugia malayi'
262	23	38	243	BM03149	WormBase	Brugia malayi
262	23	38	243	gi|170575853|ref|XP_001893409.1|	Nematoda	Brugia malayi	elongation factor 1-alpha
263	21	35	236	gi|312084576|ref|XP_003144331.1|	Nematoda	Loa loa	eukaryotic translation elongation factor 1A
264	23	37	207	gi|239837378|gb|ACS29571.1|	Nematoda	Haemonchus contortus	beta-tubulin isotype 2
264	23	37	207	gi|388069|gb|AAA30100.1|	Nematoda	Trichostrongylus colubriformis	beta-tubulin
264	23	37	207	gi|239837384|gb|ACS29574.1|	Nematoda	Haemonchus contortus	beta-tubulin isotype 2
265	23	37	208	gi|159157|gb|AAA29168.1|	Nematoda	Haemonchus contortus	beta-tubulin
265	23	37	208	gi|239837380|gb|ACS29572.1|	Nematoda	Haemonchus contortus	beta-tubulin isotype 2
265	23	37	209	gi|239837376|gb|ACS29570.1|	Nematoda	Haemonchus contortus	beta-tubulin isotype 2
265	23	37	208	gi|159159|gb|AAA29169.1|	Nematoda	Haemonchus contortus	beta-tubulin
266	21	32	195	gi|239837382|gb|ACS29573.1|	Nematoda	Haemonchus contortus	beta-tubulin isotype 2
267	12	19	65	gi|226510871|gb|ACO59962.1|	Nematoda	Ancylostoma caninum	14-3-3 protein isoform 2
268	13	22	138	isotig02865_1	Translated Transcript	Onchocerca flexuosa	Homology to 'Hypothetical UPF0205 protein C40H1.5 in chromosome III precursor' from 'Brugia malayi'
269	3	3	6	isotig07924_1	Translated Transcript	Onchocerca flexuosa	Homology to 'kap beta 3 protein' from 'Brugia malayi'
270	5	9	22	isotig11044_1	Translated Transcript	Onchocerca flexuosa	Homology to 'insulin-degrading enzyme' from 'Brugia malayi'
271	26	43	341	gi|312068793|ref|XP_003137380.1|	Nematoda	Loa loa	galectin
272	11	17	214	isotig07013_1	Translated Transcript	Onchocerca flexuosa	No BLAST Hit
273	32	45	207	gi|298104210|gb|ADI54942.1|	Nematoda	Dracunculus medinensis	heat shock protein 70
274	4	8	16	isotig06708_1	Translated Transcript	Onchocerca flexuosa	Homology to 'GTP-binding protein SAR1' from 'Brugia malayi'
274	4	8	16	isotig06709_1	Translated Transcript	Onchocerca flexuosa	Homology to 'GTP-binding protein SAR1' from 'Brugia malayi'
275	6	8	42	isotig12923_1	Translated Transcript	Onchocerca flexuosa	Homology to 'filarial antigen' from 'Brugia malayi'
276	38	57	329	gi|5709|emb|CAA48560.1|	Nematoda	Acanthocheilonema viteae	Av71 muscle cell intermediate filament
277	6	10	31	isotig17298_1	Translated Transcript	Onchocerca flexuosa	Homology to '40S ribosomal protein S7' from 'Brugia malayi'
278	11	15	37	isotig04285_1	Translated Transcript	Onchocerca flexuosa	Homology to 'glutathione S-transferase 3 precursor' from 'Onchocerca volvulus'
279	2	3	5	isotig19710_1	Translated Transcript	Onchocerca flexuosa	Homology to 'Pyridine nucleotide-disulphide oxidoreductase family protein' from 'Brugia malayi'
280	1	2	5	F2XBAMM02I4EQW_1	Translated Transcript	Onchocerca flexuosa	Homology to 'hypothetical protein Bm1_21915' from 'Brugia malayi'
281	3	3	3	F2XBAMM02HQYWJ_1	Translated Transcript	Onchocerca flexuosa	Homology to 'proline oxidase, mitochondrial precursor' from 'Brugia malayi'
282	3	3	7	F2XBAMM02GE5HF_1	Translated Transcript	Onchocerca flexuosa	Homology to 'inosine-5'-monophosphate dehydrogenase family protein' from 'Brugia malayi'
282	3	3	7	F2XBAMM02IPOSY_1	Translated Transcript	Onchocerca flexuosa	Homology to 'inosine-5'-monophosphate dehydrogenase family protein' from 'Brugia malayi'
283	23	39	261	gi|307766017|gb|EFO25251.1|	Nematoda	Loa loa	fructose-bisphosphate aldolase 1
284	10	16	84	isotig07975_1	Translated Transcript	Onchocerca flexuosa	Homology to 'cysteine protease precursor' from 'Onchocerca volvulus'
285	5	6	14	isotig03800_1	Translated Transcript	Onchocerca flexuosa	Homology to 'Conserved hypothetical protein' from 'Brugia malayi'
286	22	39	228	gi|158598816|gb|EDP36623.1|	Nematoda	Brugia malayi	fructose-bisphosphate aldolase 1, putative
287	23	27	87	gi|312093422|ref|XP_003147677.1|	Nematoda	Loa loa	VCP protein
288	75	123	1293	gi|102571|pir||S06954	Nematoda	Ascaris lumbricoides	intermediate filament protein B
289	17	27	108	gi|40388674|gb|AAR85527.1|	Nematoda	Meloidogyne incognita	14-3-3b protein
290	11	18	94	gi|312096049|ref|XP_003148549.1|	Nematoda	Loa loa	hypothetical protein LOAG_12990
291	22	31	509	gi|7159328|gb|AAF37721.1|AF237486_1	Nematoda	Brugia malayi	galectin
292	20	35	204	isotig08322_1	Translated Transcript	Onchocerca flexuosa	Homology to 'glutathione S-transferase Ib' from 'Onchocerca volvulus'
293	20	36	190	isotig08321_1	Translated Transcript	Onchocerca flexuosa	Homology to 'glutathione S-transferase Ib' from 'Onchocerca volvulus'
294	6	9	28	isotig04838_1	Translated Transcript	Onchocerca flexuosa	Homology to 'Aspartyl-tRNA synthetase' from 'Brugia malayi'
295	6	9	30	isotig11181_1	Translated Transcript	Onchocerca flexuosa	Homology to 'oxidoreductase, aldo/keto reductase family protein' from 'Brugia malayi'
296	4	5	12	BM19284	WormBase	Brugia malayi
296	4	5	12	gi|307762239|gb|EFO21473.1|	Nematoda	Loa loa	hypothetical protein LOAG_07013
297	5	5	7	isotig16828_1	Translated Transcript	Onchocerca flexuosa	Homology to 'acetyl-Coenzyme A synthetase 2' from 'Brugia malayi'
298	3	5	9	gi|158603307|gb|EDP39274.1|	Nematoda	Brugia malayi	cysteine-rich protein 1, putative
299	2	2	5	isotig15623_1	Translated Transcript	Onchocerca flexuosa	Homology to 'NAD-dependent malic enzyme, mitochondrial precursor' from 'Brugia malayi'
300	50	94	451	gi|308239799|gb|EFO83751.1|	Nematoda	Caenorhabditis remanei	CRE-LEV-11 protein
301	6	8	21	isotig08616_1	Translated Transcript	Onchocerca flexuosa	Homology to 'OvL3-1' from 'Onchocerca volvulus'
301	6	8	21	isotig08617_1	Translated Transcript	Onchocerca flexuosa	Homology to 'OvL3-1' from 'Onchocerca volvulus'
302	20	29	100	gi|158591042|gb|EDP29655.1|	Nematoda	Brugia malayi	ATP synthase alpha chain, mitochondrial precursor, putative
303	3	3	3	isotig22234_1	Translated Transcript	Onchocerca flexuosa	Homology to 'mitofilin' from 'Brugia malayi'
304	4	8	28	gi|1397320|gb|AAC48074.1|	Nematoda	Caenorhabditis elegans	Hypothetical protein R08C7.3
304	4	8	28	gi|316976155|gb|EFV59491.1|	Nematoda	Trichinella spiralis	histone H2AV
304	4	8	28	gi|308248959|gb|EFO92911.1|	Nematoda	Caenorhabditis remanei	CRE-HTZ-1 protein
304	4	8	28	gi|268552299|ref|XP_002634132.1|	Nematoda	Caenorhabditis briggsae	C. briggsae CBR-HTZ-1 protein
305	9	17	48	isotig18187_1	Translated Transcript	Onchocerca flexuosa	Homology to 'Myosin-like antigen' from 'Onchocerca volvulus'
306	16	26	167	gi|3193232|gb|AAC77922.1|	Nematoda	Onchocerca ochengi	peroxidoxin-2
307	27	42	344	gi|309365549|emb|CAP23294.2|	Nematoda	Caenorhabditis briggsae AF16	hypothetical protein CBG_02165
308	4	6	10	isotig10990_1	Translated Transcript	Onchocerca flexuosa	Homology to 'Heat shock 70 kDa protein F, mitochondrial precursor' from 'Brugia malayi'
309	9	20	110	gi|187030780|emb|CAP30082.1|	Nematoda	Caenorhabditis briggsae AF16	CBR-PAT-10 protein
309	9	20	110	gi|308267524|gb|EFP11477.1|	Nematoda	Caenorhabditis remanei	CRE-PAT-10 protein
309	9	20	110	gi|189313778|gb|ACD88888.1|	Nematoda	Caenorhabditis brenneri	troponin C
310	2	2	2	isotig20952_1	Translated Transcript	Onchocerca flexuosa	Homology to 'Calcium-binding mitochondrial protein Anon-60Da' from 'Brugia malayi'
311	3	5	13	isotig25005_1	Translated Transcript	Onchocerca flexuosa	Homology to 'hypothetical protein Bm1_16555' from 'Brugia malayi'
312	1	2	3	isotig18710_1	Translated Transcript	Onchocerca flexuosa	Homology to '2310042L06Rik protein' from 'Brugia malayi'
313	1	2	10	GMRH4OU02G0ILT_1	Translated Transcript	Onchocerca flexuosa	Homology to 'Seryl tRNA Synthetase family member (srs-2)' from 'Caenorhabditis elegans'
314	2	4	7	GMRH4OU02GN023_1	Translated Transcript	Onchocerca flexuosa	Homology to 'glutathione S-transferase Ia' from 'Onchocerca volvulus'
315	2	2	9	F2XBAMM02F5FH1_1	Translated Transcript	Onchocerca flexuosa	Homology to '6-phosphogluconate dehydrogenase, decarboxylating' from 'Brugia malayi'
316	12	18	77	gi|307759654|gb|EFO18888.1|	Nematoda	Loa loa	triosephosphate isomerase
317	13	21	69	gi|12751382|gb|AAK07634.1|AF319997_1	Nematoda	Brugia malayi	thioredoxin peroxidase
318	36	55	338	gi|1945477|gb|AAB52599.1|	Nematoda	Onchocerca volvulus	glyceraldehyde-3-phosphate dehydrogenase
319	3	4	5	isotig07152_1	Translated Transcript	Onchocerca flexuosa	Homology to 'kettin' from 'Brugia malayi'
320	14	22	58	isotig14524_1	Translated Transcript	Onchocerca flexuosa	Homology to 'myosin heavy chain' from 'Brugia malayi'
321	4	5	6	isotig08033_1	Translated Transcript	Onchocerca flexuosa	Homology to 'Probable 26S protease regulatory subunit 7' from 'Brugia malayi'
322	12	15	47	isotig15660_1	Translated Transcript	Onchocerca flexuosa	Homology to 'mitofilin' from 'Brugia malayi'
323	46	71	196	gi|226429770|gb|ACO55133.1|	Nematoda	Litomosoides sigmodontis	heat shock protein 90
324	2	3	8	isotig14970_1	Translated Transcript	Onchocerca flexuosa	Homology to 'Spectrin alpha chain' from 'Brugia malayi'
325	1	2	3	isotig19810_1	Translated Transcript	Onchocerca flexuosa	Homology to 'Serine hydroxymethyltransferase' from 'Brugia malayi'
326	6	10	42	gi|251762815|gb|ACT15365.1|	Nematoda	Setaria digitata	alkali myosin light chain
327	5	9	17	isotig19963_1	Translated Transcript	Onchocerca flexuosa	Homology to 'glucose phosphate isomerase a' from 'Brugia malayi'
328	4	5	24	isotig11513_1	Translated Transcript	Onchocerca flexuosa	Homology to 'Vacuolar h atpase protein 8' from 'Brugia malayi'
329	2	3	8	GMRH4OU01BANJG_1	Translated Transcript	Onchocerca flexuosa	Homology to 'NAD-dependent malic enzyme, mitochondrial precursor' from 'Brugia malayi'
330	2	2	2	isotig14977_1	Translated Transcript	Onchocerca flexuosa	Homology to 'Hypothetical 35.6 kDa protein ZK1073.1 in chromosome X, putative' from 'Brugia malayi'
331	10	12	34	isotig03290_1	Translated Transcript	Onchocerca flexuosa	Homology to 'Galactoside-binding lectin family protein' from 'Brugia malayi'
331	10	12	34	isotig03293_1	Translated Transcript	Onchocerca flexuosa	Homology to 'Galactoside-binding lectin family protein' from 'Brugia malayi'
332	28	46	543	gi|7159326|gb|AAF37720.1|AF237485_1	Nematoda	Dirofilaria immitis	galectin
333	8	9	24	isotig09733_1	Translated Transcript	Onchocerca flexuosa	Homology to 'aspartic protease BmAsp-2' from 'Brugia malayi'
334	9	14	24	isotig14650_1	Translated Transcript	Onchocerca flexuosa	Homology to '29kDa protein from Anisakis simplex' from 'Brugia malayi'
335	11	16	29	isotig09371_1	Translated Transcript	Onchocerca flexuosa	Homology to 'Saposin-like type B, region 1 family protein' from 'Brugia malayi'
336	6	6	16	isotig12436_1	Translated Transcript	Onchocerca flexuosa	Homology to 'Ubiquitin carboxyl-terminal hydrolase, family 1 protein' from 'Brugia malayi'
337	5	5	5	gi|51471702|gb|AAU04396.1|	Nematoda	Brugia malayi	small heat shock protein 12.6
338	4	6	18	isotig22074_1	Translated Transcript	Onchocerca flexuosa	Homology to 'T-complex protein 1, delta subunit' from 'Brugia malayi'
339	4	6	13	isotig21037_1	Translated Transcript	Onchocerca flexuosa	Homology to 'protein unc-22' from 'Brugia malayi'
340	2	3	5	BM05659	WormBase	Brugia malayi
340	2	3	5	gi|312077473|ref|XP_003141319.1|	Nematoda	Loa loa	hypothetical protein LOAG_05734
340	2	3	5	isotig08944_1	Translated Transcript	Onchocerca flexuosa	Homology to 'hypothetical protein Bm1_57070' from 'Brugia malayi'
340	2	3	5	BM12897	WormBase	Brugia malayi
340	2	3	5	BM11292	WormBase	Brugia malayi
341	1	2	7	gi|312103483|ref|XP_003150164.1|	Nematoda	Loa loa	hypothetical protein LOAG_14621
341	1	2	7	gi|312109033|ref|XP_003151229.1|	Nematoda	Loa loa	histone H2A isoform 1
342	2	2	2	GMRH4OU01BZ409_1	Translated Transcript	Onchocerca flexuosa	Homology to 'AT14148p' from 'Brugia malayi'
343	12	20	79	gi|268619150|gb|ACZ13351.1|	Nematoda	Bursaphelenchus xylophilus	14-3-3 protein
344	8	11	35	isotig15747_1	Translated Transcript	Onchocerca flexuosa	Homology to 'Spectrin alpha chain' from 'Brugia malayi'
345	36	61	641	gi|187040159|emb|CAP21050.1|	Nematoda	Caenorhabditis briggsae AF16	hypothetical protein CBG_24444
346	3	4	5	isotig01170_1	Translated Transcript	Onchocerca flexuosa	Homology to 'Thyroglobulin type-1 repeat family protein' from 'Brugia malayi'
347	4	8	24	isotig13705_1	Translated Transcript	Onchocerca flexuosa	Homology to 'DJ-1 family protein' from 'Brugia malayi'
348	23	38	219	gi|195360524|gb|ACF95799.1|	Nematoda	Ancylostoma caninum	beta-tubulin isotype 2
349	5	5	8	isotig08924_1	Translated Transcript	Onchocerca flexuosa	Homology to 'Immunoglobulin I-set domain containing protein' from 'Brugia malayi'
350	20	32	313	BM06849	WormBase	Brugia malayi
351	3	4	8	isotig21308_1	Translated Transcript	Onchocerca flexuosa	Homology to '60S ribosomal protein L9' from 'Brugia malayi'
352	32	58	341	gi|16119016|gb|AAL14704.1|AF419300_1	Nematoda	Trichinella spiralis	tropomyosin
352	32	58	341	gi|316966890|gb|EFV51409.1|	Nematoda	Trichinella spiralis	tropomyosin
353	4	4	7	isotig16662_1	Translated Transcript	Onchocerca flexuosa	Homology to 'EF hand family protein' from 'Brugia malayi'
354	5	9	22	isotig03718_1	Translated Transcript	Onchocerca flexuosa	Homology to 'alpha-actinin' from 'Brugia malayi'
354	5	9	22	isotig03719_1	Translated Transcript	Onchocerca flexuosa	Homology to 'alpha-actinin' from 'Brugia malayi'
355	5	6	7	isotig20398_1	Translated Transcript	Onchocerca flexuosa	Homology to 'Hypothetical protein CBG06573' from 'Caenorhabditis briggsae'
356	8	12	38	BM18859	WormBase	Brugia malayi
356	8	12	38	gi|312077416|ref|XP_003141294.1|	Nematoda	Loa loa	neuronal calcium sensor 2
357	2	3	9	isotig16419_1	Translated Transcript	Onchocerca flexuosa	Homology to 'FKBP-type peptidyl-prolyl cis-trans isomerase-12, BmFKBP-12' from 'Brugia malayi'
358	11	17	61	isotig09931_1	Translated Transcript	Onchocerca flexuosa	Homology to '6-phosphogluconate dehydrogenase, decarboxylating' from 'Brugia malayi'
359	4	5	10	isotig21499_1	Translated Transcript	Onchocerca flexuosa	Homology to 'Probable clathrin heavy chain' from 'Brugia malayi'
360	4	4	5	isotig03307_1	Translated Transcript	Onchocerca flexuosa	Homology to 'Probable citrate synthase, mitochondrial precursor' from 'Brugia malayi'
361	2	2	3	isotig15700_1	Translated Transcript	Onchocerca flexuosa	Homology to 'ATP synthase epsilon chain, mitochondrial' from 'Brugia malayi'
362	6	9	35	isotig01252_1	Translated Transcript	Onchocerca flexuosa	Homology to '40S ribosomal protein S2' from 'Brugia malayi'
362	6	9	35	gi|312070951|ref|XP_003138383.1|	Nematoda	Loa loa	40S ribosomal protein S2
362	6	9	35	gi|158593537|gb|EDP32132.1|	Nematoda	Brugia malayi	40S ribosomal protein S2, putative
362	6	9	35	isotig01270_1	Translated Transcript	Onchocerca flexuosa	Homology to '40S ribosomal protein S2' from 'Brugia malayi'
363	2	3	7	isotig10590_1	Translated Transcript	Onchocerca flexuosa	Homology to 'mitochondria bc1 complex core subunit 1' from 'Brugia malayi'
364	5	9	41	isotig17821_1	Translated Transcript	Onchocerca flexuosa	No BLAST Hit
365	2	4	18	isotig10491_1	Translated Transcript	Onchocerca flexuosa	Homology to 'Strictosidine synthase family protein' from 'Brugia malayi'
366	7	8	10	BM18572	WormBase	Brugia malayi
366	7	8	10	gi|312072784|ref|XP_003139223.1|	Nematoda	Loa loa	type 2A protein phosphatase catalytic subunit
366	7	8	10	gi|170586978|ref|XP_001898256.1|	Nematoda	Brugia malayi	type 2A protein phosphatase catalytic subunit
367	14	21	85	BM10110	WormBase	Brugia malayi
368	18	26	137	gi|298545069|emb|CBN61442.1|	Nematoda	Onchocerca volvulus	unnamed protein product
369	3	5	13	isotig09749_1	Translated Transcript	Onchocerca flexuosa	Homology to 'sex-regulated protein janus-A' from 'Brugia malayi'
370	1	2	2	contig04666_1	Translated Transcript	Onchocerca flexuosa	No BLAST Hit
371	45	71	752	gi|1494978|emb|CAA63071.1|	Nematoda	Ascaris suum	intermediate filament protein
372	1	2	7	isotig24578_1	Translated Transcript	Onchocerca flexuosa	Homology to 'hypothetical protein Bm1_49020' from 'Brugia malayi'
373	36	61	269	gi|159877|gb|AAA29413.1|	Nematoda	Onchocerca volvulus	myosin-like antigen
374	8	14	42	isotig07733_1	Translated Transcript	Onchocerca flexuosa	Homology to 'putative trehalose 6-phosphate synthase' from 'Aphelenchus avenae'
375	2	3	11	isotig07674_1	Translated Transcript	Onchocerca flexuosa	Homology to 'Probable malate dehydrogenase, mitochondrial precursor , putative' from 'Brugia malayi'
376	13	22	67	gi|312067824|ref|XP_003136925.1|	Nematoda	Loa loa	thioredoxin peroxidase
377	6	6	7	gi|312080030|ref|XP_003142427.1|	Nematoda	Loa loa	uncoordinated protein 60
378	1	2	3	isotig23791_1	Translated Transcript	Onchocerca flexuosa	Homology to 'cytochrome-c oxidase' from 'Brugia malayi'
379	12	18	71	isotig15134_1	Translated Transcript	Onchocerca flexuosa	Homology to 'hypothetical protein Bm1_18045' from 'Brugia malayi' AND homology to 'hypothetical protein Bm1_18045' from 'Brugia malayi'
380	4	10	16	isotig19471_1	Translated Transcript	Onchocerca flexuosa	Homology to 'Protein C20orf22' from 'Brugia malayi'
381	8	13	29	isotig01707_1	Translated Transcript	Onchocerca flexuosa	Homology to 'dihydrolipoyl dehydrogenase, mitochondrial precursor' from 'Brugia malayi'
381	8	13	29	isotig01708_1	Translated Transcript	Onchocerca flexuosa	Homology to 'dihydrolipoyl dehydrogenase, mitochondrial precursor' from 'Brugia malayi'
382	7	10	24	gi|307759167|gb|EFO18401.1|	Nematoda	Loa loa	hypothetical protein LOAG_10093
383	4	6	16	isotig15249_1	Translated Transcript	Onchocerca flexuosa	Homology to 'Hsp20/alpha crystallin family protein' from 'Brugia malayi'
384	28	39	211	F26D10.3	WormBase	Caenorhabditis elegans	HSP-1 heat shock 70kd protein A
385	13	15	43	BM06682	WormBase	Brugia malayi
385	13	15	43	gi|170577077|ref|XP_001893872.1|	Nematoda	Brugia malayi	vacuolar ATP synthase subunit B
386	12	16	52	gi|170592515|ref|XP_001901010.1|	Nematoda	Brugia malayi	Mitochondrial dicarboxylate carrier
387	4	7	10	gi|170574860|ref|XP_001892998.1|	Nematoda	Brugia malayi	Heat shock 70 kDa protein C precursor
388	3	3	3	isotig11299_1	Translated Transcript	Onchocerca flexuosa	No BLAST Hit
389	34	50	167	gi|312086835|ref|XP_003145234.1|	Nematoda	Loa loa	myosin heavy chain
390	9	12	31	isotig16907	Translated Transcript	Onchocerca flexuosa	No BLAST Hit
391	7	11	23	isotig17952_1	Translated Transcript	Onchocerca flexuosa	Homology to 'hypothetical protein Bm1_14820' from 'Brugia malayi'
392	6	9	19	isotig05839_1	Translated Transcript	Onchocerca flexuosa	Homology to 'Alpha amylase, catalytic domain containing protein' from 'Brugia malayi'
392	6	9	19	isotig05841_1	Translated Transcript	Onchocerca flexuosa	Homology to 'Alpha amylase, catalytic domain containing protein' from 'Brugia malayi'
393	2	2	4	isotig07010_1	Translated Transcript	Onchocerca flexuosa	Homology to 'Hypothetical HIT-like protein F21C3.3' from 'Brugia malayi'
394	11	13	33	gi|307761911|gb|EFO21145.1|	Nematoda	Loa loa	vacuolar ATP synthase subunit B
395	11	15	27	gi|312078939|ref|XP_003141958.1|	Nematoda	Loa loa	serine/threonine protein phosphatase PP1-beta catalytic subunit
396	3	4	12	isotig11819_1	Translated Transcript	Onchocerca flexuosa	Homology to 'fumarase' from 'Brugia malayi'
397	32	47	251	gi|308482446|ref|XP_003103426.1|	Nematoda	Caenorhabditis remanei	CRE-HSP-1 protein
398	6	10	42	isotig07440_1	Translated Transcript	Onchocerca flexuosa	Homology to 'Eukaryotic translation initiation factor 5A-2' from 'Brugia malayi'
398	6	10	42	gi|312068729|ref|XP_003137350.1|	Nematoda	Loa loa	eukaryotic translation initiation factor 5A-2
398	6	10	42	gi|158589009|gb|EDP28179.1|	Nematoda	Brugia malayi	Eukaryotic translation initiation factor 5A-2, putative
399	8	12	32	isotig14452_1	Translated Transcript	Onchocerca flexuosa	Homology to 'annexin' from 'Bursaphelenchus xylophilus'
400	9	12	18	isotig05007_1	Translated Transcript	Onchocerca flexuosa	Homology to '60S ribosomal protein L13' from 'Brugia malayi'
401	3	3	3	isotig18823_1	Translated Transcript	Onchocerca flexuosa	Homology to 'Hypothetical 45.4 kDa protein in thiaminase I 5'region, putative' from 'Brugia malayi'
402	14	21	133	gi|307760550|gb|EFO19784.1|	Nematoda	Loa loa	tubulin beta-1 chain
403	6	7	15	isotig20364_1	Translated Transcript	Onchocerca flexuosa	Homology to 'hypothetical protein Bm1_51050' from 'Brugia malayi'
404	41	63	178	gi|312065174|ref|XP_003135662.1|	Nematoda	Loa loa	heat shock protein 90
405	16	26	95	gi|158598186|gb|EDP36134.1|	Nematoda	Brugia malayi	Heat shock 70 kDa protein C precursor, putative
406	6	8	10	isotig05252_1	Translated Transcript	Onchocerca flexuosa	Homology to 'Palmitoyl-protein thioesterase 1 precursor' from 'Brugia malayi'
407	3	5	16	isotig21280_1	Translated Transcript	Onchocerca flexuosa	Homology to 'hypothetical protein' from 'Brugia malayi'
408	3	4	15	isotig14615_1	Translated Transcript	Onchocerca flexuosa	Homology to 'UBiquitin Conjugating enzyme family member (ubc-7)' from 'Caenorhabditis elegans'
408	3	4	15	gi|307767314|gb|EFO26548.1|	Nematoda	Loa loa	ubiquitin-conjugating enzyme E2 7
409	6	8	195	isotig07011_1	Translated Transcript	Onchocerca flexuosa	No BLAST Hit
410	5	10	17	F2XBAMM02JKR0Q_1	Translated Transcript	Onchocerca flexuosa	Homology to 'Calreticulin family protein' from 'Brugia malayi'
410	5	10	17	GMRH4OU02F288G_1	Translated Transcript	Onchocerca flexuosa	Homology to 'Calreticulin family protein' from 'Brugia malayi'
411	7	9	13	isotig13799_1	Translated Transcript	Onchocerca flexuosa	Homology to 'MFP2' from 'Brugia malayi'
412	5	7	25	gi|312089287|ref|XP_003146188.1|	Nematoda	Loa loa	hypothetical protein LOAG_10617
413	3	4	5	GMRH4OU02JQ3IO	Translated Transcript	Onchocerca flexuosa	No BLAST Hit
414	4	4	4	isotig09623_1	Translated Transcript	Onchocerca flexuosa	Homology to 'pyruvate dehydrogenase E1 component alpha subunit, mitochondrial' from 'Brugia malayi'
414	4	4	4	isotig09624_1	Translated Transcript	Onchocerca flexuosa	Homology to 'pyruvate dehydrogenase E1 component alpha subunit, mitochondrial' from 'Brugia malayi'
415	3	3	8	isotig08409_1	Translated Transcript	Onchocerca flexuosa	Homology to '2-oxoglutarate dehydrogenase E1 component, mitochondrial precursor' from 'Brugia malayi'
416	5	6	14	gi|170593213|ref|XP_001901359.1|	Nematoda	Brugia malayi	Proteasome subunit alpha type 7-1
417	35	62	340	BM02625	WormBase	Brugia malayi
418	26	40	329	gi|187037853|emb|CAP23290.1|	Nematoda	Caenorhabditis briggsae AF16	hypothetical protein CBG_02161
418	26	40	329	gi|268577839|ref|XP_002643902.1|	Nematoda	Caenorhabditis briggsae	Hypothetical protein CBG02162
419	3	4	6	isotig05700_1	Translated Transcript	Onchocerca flexuosa	Homology to 'Probable 26S protease regulatory subunit S10B' from 'Brugia malayi'
419	3	4	6	isotig05702_1	Translated Transcript	Onchocerca flexuosa	Homology to 'proteasome Regulatory Particle, ATPase-like family member (rpt-4)' from 'Caenorhabditis elegans'
420	2	4	11	isotig11024_1	Translated Transcript	Onchocerca flexuosa	Homology to 'Deoxynucleoside kinase family protein' from 'Brugia malayi'
421	2	2	10	isotig21793_1	Translated Transcript	Onchocerca flexuosa	Homology to 'nuclear anchorage defective protein ANC-1' from 'Brugia malayi'
422	52	84	931	gi|268531342|ref|XP_002630797.1|	Nematoda	Caenorhabditis briggsae	C. briggsae CBR-IFB-1 protein
423	5	7	7	gi|307763287|gb|EFO22521.1|	Nematoda	Loa loa	cytochrome c type-1
424	19	32	197	gi|226737|prf||1604364A	Nematoda	Caenorhabditis elegans	beta tubulin
425	6	8	26	isotig07217_1	Translated Transcript	Onchocerca flexuosa	Homology to 'cAMP-dependent protein kinase' from 'Onchocerca volvulus'
425	6	8	26	gi|26418843|gb|AAN78131.1|	Nematoda	Onchocerca volvulus	cAMP-dependent protein kinase
426	7	8	26	BM01441	WormBase	Brugia malayi
427	7	8	18	isotig05707_1	Translated Transcript	Onchocerca flexuosa	No BLAST Hit
427	7	8	18	isotig05710_1	Translated Transcript	Onchocerca flexuosa	No BLAST Hit
428	5	7	16	gi|312071781|ref|XP_003138766.1|	Nematoda	Loa loa	PAS-3 protein
429	11	15	34	gi|307767094|gb|EFO26328.1|	Nematoda	Loa loa	hypothetical protein LOAG_02152
430	8	10	34	isotig06675_1	Translated Transcript	Onchocerca flexuosa	Homology to 'A-macroglobulin complement component family protein' from 'Brugia malayi'
430	8	10	34	isotig06676_1	Translated Transcript	Onchocerca flexuosa	Homology to 'A-macroglobulin complement component family protein' from 'Brugia malayi'
431	28	43	471	gi|268577849|ref|XP_002643907.1|	Nematoda	Caenorhabditis briggsae	Hypothetical protein CBG02169
432	3	3	3	isotig14181_1	Translated Transcript	Onchocerca flexuosa	Homology to 'EF hand family protein' from 'Brugia malayi'
433	10	14	22	isotig01484_1	Translated Transcript	Onchocerca flexuosa	Homology to 'SPARC precursor' from 'Brugia malayi'
434	2	3	6	F2XBAMM02FED5P_1	Translated Transcript	Onchocerca flexuosa	Homology to 'Sugar transporter family protein' from 'Brugia malayi'
435	22	30	111	BM03812	WormBase	Brugia malayi
436	6	7	14	BM05421	WormBase	Brugia malayi
436	6	7	14	gi|312072562|ref|XP_003139122.1|	Nematoda	Loa loa	guanine nucleotide regulatory protein
436	6	7	14	gi|170586398|ref|XP_001897966.1|	Nematoda	Brugia malayi	RAS-like GTP-binding protein RhoA
437	2	3	6	isotig20610_1	Translated Transcript	Onchocerca flexuosa	Homology to 'Pyruvate kinase, M2 isozyme' from 'Brugia malayi'
438	2	5	15	isotig24882_1	Translated Transcript	Onchocerca flexuosa	Homology to 'hypothetical protein' from 'Brugia malayi'
439	5	9	19	gi|312067383|ref|XP_003136717.1|	Nematoda	Loa loa	Rab5
440	20	33	142	gi|157932083|gb|ABW05089.1|	Nematoda	Steinernema carpocapsae	beta-tublin
441	6	11	28	isotig14597_1	Translated Transcript	Onchocerca flexuosa	Homology to 'Filamin/ABP280 repeat family protein' from 'Brugia malayi'
442	4	6	9	GMRH4OU02GH66F_1	Translated Transcript	Onchocerca flexuosa	Homology to 'beta-G spectrin' from 'Brugia malayi'
443	2	2	2	F2XBAMM02HDJH8_1	Translated Transcript	Onchocerca flexuosa	Homology to 'G2F domain containing protein' from 'Brugia malayi'
444	2	3	5	F2XBAMM02F9EAS_1	Translated Transcript	Onchocerca flexuosa	Homology to 'inorganic pyrophosphatase' from 'Brugia malayi'
445	1	2	2	GMRH4OU02GJKE1_1	Translated Transcript	Onchocerca flexuosa	Homology to 'hypothetical protein Bm1_39560' from 'Brugia malayi'
446	1	2	5	F2XBAMM02HFNRF_1	Translated Transcript	Onchocerca flexuosa	Homology to 'haloacid dehalogenase-like hydrolase family protein' from 'Brugia malayi'
447	2	2	4	GMRH4OU02FKQN4_1	Translated Transcript	Onchocerca flexuosa	Homology to 'TB2/DP1, HVA22 family protein' from 'Brugia malayi'
448	1	2	3	isotig16659_1	Translated Transcript	Onchocerca flexuosa	Homology to 'hypothetical protein Bm1_44320' from 'Brugia malayi'
449	3	4	6	isotig13110_1	Translated Transcript	Onchocerca flexuosa	Homology to 'proteasome subunit beta type 2' from 'Brugia malayi'
450	9	15	48	isotig14767_1	Translated Transcript	Onchocerca flexuosa	Homology to 'major allergen' from 'Brugia malayi'
451	3	3	4	gi|188039091|gb|ACD47109.1|	Nematoda	Brugia malayi	profilin
452	5	7	12	isotig05122_1	Translated Transcript	Onchocerca flexuosa	Homology to 'Proteasome A-type and B-type family protein' from 'Brugia malayi'
453	31	45	227	gi|268534596|ref|XP_002632429.1|	Nematoda	Caenorhabditis briggsae	C. briggsae CBR-HSP-1 protein
453	31	45	227	gi|309366249|emb|CAP21905.2|	Nematoda	Caenorhabditis briggsae AF16	CBR-HSP-1 protein
454	9	15	45	isotig08628_1	Translated Transcript	Onchocerca flexuosa	No BLAST Hit
455	12	17	107	gi|307756688|gb|EFO15922.1|	Nematoda	Loa loa	hypothetical protein LOAG_12585
456	11	18	60	isotig16588_1	Translated Transcript	Onchocerca flexuosa	Homology to 'hypothetical protein Bm1_38495' from 'Brugia malayi'
457	4	4	5	isotig23375_1	Translated Transcript	Onchocerca flexuosa	Homology to 'ubiquitin C-terminal hydrolase UCH-L5' from 'Brugia malayi'
458	2	2	2	BM04761	WormBase	Brugia malayi
458	2	2	2	isotig06253_1	Translated Transcript	Onchocerca flexuosa	Homology to '40S ribosomal protein S29' from 'Brugia malayi'
458	2	2	2	isotig06252_1	Translated Transcript	Onchocerca flexuosa	Homology to '40S ribosomal protein S29' from 'Brugia malayi'
458	2	2	2	isotig06251_1	Translated Transcript	Onchocerca flexuosa	Homology to '40S ribosomal protein S29' from 'Brugia malayi'
458	2	2	2	isotig06250_1	Translated Transcript	Onchocerca flexuosa	Homology to '40S ribosomal protein S29' from 'Brugia malayi'
459	1	2	5	isotig09187_1	Translated Transcript	Onchocerca flexuosa	Homology to 'Immunoglobulin I-set domain containing protein' from 'Brugia malayi'
459	1	2	5	isotig09188_1	Translated Transcript	Onchocerca flexuosa	Homology to 'Immunoglobulin I-set domain containing protein' from 'Brugia malayi'
460	4	4	4	gi|312068066|ref|XP_003137039.1|	Nematoda	Loa loa	myosin Light Chain family member
461	34	60	261	gi|268619116|gb|ACZ13334.1|	Nematoda	Bursaphelenchus xylophilus	tropomyosin
462	6	9	10	isotig03968_1	Translated Transcript	Onchocerca flexuosa	Homology to 'Coatomer epsilon subunit family protein' from 'Brugia malayi'
463	5	7	17	isotig16082_1	Translated Transcript	Onchocerca flexuosa	Homology to 'hypothetical protein' from 'Brugia malayi'
464	4	6	7	isotig03061_1	Translated Transcript	Onchocerca flexuosa	Homology to 'Fatty acid-binding protein homolog 3.' from 'Brugia malayi'
465	3	6	13	isotig12076_1	Translated Transcript	Onchocerca flexuosa	Homology to 'Coronin-like protein' from 'Brugia malayi'
466	16	22	151	BM05742	WormBase	Brugia malayi
466	16	22	151	BM20790	WormBase	Brugia malayi
467	2	2	2	GMRH4OU02FV5PM	Translated Transcript	Onchocerca flexuosa	No BLAST Hit
468	4	6	13	isotig16969_1	Translated Transcript	Onchocerca flexuosa	Homology to 'C. briggsae CBR-UNC-54 protein' from 'Caenorhabditis briggsae'
469	1	2	3	gi|170575200|ref|XP_001893142.1|	Nematoda	Brugia malayi	annexin
470	3	5	13	gi|193297438|gb|ACF17775.1|	Nematoda	Onchocerca volvulus	putative cytochrome c oxidase polypeptide Va precursor
471	3	6	23	isotig07099_1	Translated Transcript	Onchocerca flexuosa	Homology to 'Hexokinase family protein' from 'Brugia malayi'
471	3	6	23	isotig07100_1	Translated Transcript	Onchocerca flexuosa	Homology to 'Hexokinase family protein' from 'Brugia malayi'
472	8	10	17	isotig11817_1	Translated Transcript	Onchocerca flexuosa	Homology to 'Kunitz/Bovine pancreatic trypsin inhibitor domain containing protein' from 'Brugia malayi'
473	7	9	11	isotig04440_1	Translated Transcript	Onchocerca flexuosa	Homology to 'L-isoaspartate' from 'Brugia malayi'
474	8	12	26	BM02623	WormBase	Brugia malayi
475	11	19	101	gi|1405784|emb|CAA31690.1|	Nematoda	Onchocerca volvulus	immunodominant antigen
475	11	19	101	gi|30923190|sp|P21250.2|API_ONCVO	Nematoda	Onchocerca volvulus	Immunodominant antigen Ov33-3
476	4	4	7	isotig11017_1	Translated Transcript	Onchocerca flexuosa	Homology to 'ADP-ribose pyrophosphatase, mitochondrial precursor' from 'Brugia malayi'
477	12	18	110	gi|268575600|ref|XP_002642779.1|	Nematoda	Caenorhabditis briggsae	C. briggsae CBR-ATP-2 protein
477	12	18	110	gi|268619096|gb|ACZ13324.1|	Nematoda	Bursaphelenchus xylophilus	ATP synthase beta chain
478	3	5	10	isotig18652_1	Translated Transcript	Onchocerca flexuosa	No BLAST Hit
479	5	7	10	isotig14492_1	Translated Transcript	Onchocerca flexuosa	Homology to 'ATP synthase gamma chain, mitochondrial precursor' from 'Brugia malayi'
480	8	12	56	gi|162280616|gb|ABX82969.1|	Nematoda	Dictyocaulus viviparus	actin variant 1
481	6	8	12	isotig14640_1	Translated Transcript	Onchocerca flexuosa	Homology to 'YjeF-related protein, C-terminus containing protein' from 'Brugia malayi'
482	2	2	2	GMRH4OU02G1ULL	Translated Transcript	Onchocerca flexuosa	Homology to 'repetitive antigen' from 'Onchocerca volvulus'
482	2	2	2	GMRH4OU02IAGA4	Translated Transcript	Onchocerca flexuosa	No BLAST Hit
483	21	36	157	BM01991	WormBase	Brugia malayi
484	8	10	14	isotig11781_1	Translated Transcript	Onchocerca flexuosa	Homology to 'hypothetical protein' from 'Brugia malayi'
484	8	10	14	isotig11782_1	Translated Transcript	Onchocerca flexuosa	No BLAST Hit
485	5	9	18	gi|158599180|gb|EDP36865.1|	Nematoda	Brugia malayi	40S ribosomal protein S16, putative
486	2	2	2	gi|7321972|gb|AAC60510.2|	Nematoda	Onchocerca volvulus	antigen maltose binding protein
487	5	7	131	gi|23598162|gb|AAN34967.1|	Nematoda	Onchocerca volvulus	thioredoxin 2
488	7	14	29	isotig08142	Translated Transcript	Onchocerca flexuosa	No BLAST Hit
489	3	6	23	isotig20028	Translated Transcript	Onchocerca flexuosa	No BLAST Hit
490	9	14	74	gi|312079057|ref|XP_003142010.1|	Nematoda	Loa loa	glyceraldehyde-3-phosphate dehydrogenase
491	15	24	210	gi|603211|gb|AAA57337.1|	Nematoda	Brugia malayi	glyceraldehyde-3-phosphate dehydrogenase
492	5	6	14	isotig18650_1	Translated Transcript	Onchocerca flexuosa	Homology to 'ADP/ATP translocase' from 'Brugia malayi'
493	2	2	2	isotig09325_1	Translated Transcript	Onchocerca flexuosa	Homology to 'calpain family protein 1, isoform d' from 'Brugia malayi'
493	2	2	2	isotig09326_1	Translated Transcript	Onchocerca flexuosa	Homology to 'calpain family protein 1, isoform d' from 'Brugia malayi'
494	5	6	6	isotig13746_1	Translated Transcript	Onchocerca flexuosa	Homology to 'putative protein' from 'Brugia malayi'
495	4	5	11	isotig06539_1	Translated Transcript	Onchocerca flexuosa	Homology to 'MSP domain protein with Glu-rich domain' from 'Brugia malayi'
496	2	3	6	isotig09709_1	Translated Transcript	Onchocerca flexuosa	Homology to 'UNC-89' from 'Caenorhabditis elegans'
497	61	105	904	gi|784940|emb|CAA60046.1|	Nematoda	Ascaris lumbricoides	cytoplasmic intermediate filament protein
498	5	8	20	isotig18090_1	Translated Transcript	Onchocerca flexuosa	Homology to 'mitochondria bc1 complex core subunit 1' from 'Brugia malayi'
499	136	215	767	gi|530825|gb|AAA80009.1|	Nematoda	Onchocerca volvulus	OVT1
500	13	17	112	gi|312072758|ref|XP_003139211.1|	Nematoda	Loa loa	galectin
501	4	4	6	isotig13904_1	Translated Transcript	Onchocerca flexuosa	Homology to 'hypothetical protein' from 'Brugia malayi'
502	4	6	19	isotig18139_1	Translated Transcript	Onchocerca flexuosa	Homology to 'ADP/ATP translocase' from 'Brugia malayi'
503	11	19	64	gi|312085045|ref|XP_003144521.1|	Nematoda	Loa loa	rab GDP dissociation inhibitor alpha
504	4	6	9	isotig00982_1	Translated Transcript	Onchocerca flexuosa	Homology to 'Tumor protein D52 family protein' from 'Brugia malayi'
505	2	4	15	isotig23414_1	Translated Transcript	Onchocerca flexuosa	Homology to 'Cytochrome c oxidase subunit IV family protein' from 'Brugia malayi'
506	2	2	2	isotig08391_1	Translated Transcript	Onchocerca flexuosa	Homology to 'Calreticulin family protein' from 'Brugia malayi'
507	7	11	47	isotig08215	Translated Transcript	Onchocerca flexuosa	No BLAST Hit
508	7	9	17	isotig05015_1	Translated Transcript	Onchocerca flexuosa	Homology to '60S ribosomal protein L23a' from 'Brugia malayi'
509	2	3	8	isotig07285_1	Translated Transcript	Onchocerca flexuosa	Homology to 'secretory protein (LS110p)' from 'Litomosoides sigmodontis'
510	8	13	18	gi|170576829|ref|XP_001893780.1|	Nematoda	Brugia malayi	26S protease regulatory subunit 6A
510	8	13	18	gi|312090391|ref|XP_003146598.1|	Nematoda	Loa loa	26S protease regulatory subunit 6A
511	3	3	6	isotig09131_1	Translated Transcript	Onchocerca flexuosa	Homology to 'T-complex protein 1, zeta subunit' from 'Brugia malayi'
512	3	3	3	isotig18429_1	Translated Transcript	Onchocerca flexuosa	Homology to 'Succinate semialdehyde dehydrogenase, mitochondrial precursor, putative' from 'Brugia malayi'
513	3	3	3	isotig08130_1	Translated Transcript	Onchocerca flexuosa	Homology to '40S ribosomal protein S20 (S22)' from 'Brugia malayi'
513	3	3	3	gi|307767051|gb|EFO26285.1|	Nematoda	Loa loa	40S ribosomal protein S20
514	3	4	6	isotig18498_1	Translated Transcript	Onchocerca flexuosa	Homology to 'VAB-10A protein' from 'Brugia malayi'
515	2	3	10	isotig09194_1	Translated Transcript	Onchocerca flexuosa	Homology to '20S proteasome alpha5 subunit' from 'Brugia malayi'
516	6	12	25	isotig02999_1	Translated Transcript	Onchocerca flexuosa	Homology to 'oxidoreductase, short chain dehydrogenase/reductase family protein' from 'Brugia malayi'
517	3	5	12	isotig07477_1	Translated Transcript	Onchocerca flexuosa	Homology to 'lactoylglutathione lyase' from 'Brugia malayi'
518	2	2	4	isotig16228_1	Translated Transcript	Onchocerca flexuosa	Homology to 'Esterase D' from 'Brugia malayi'
519	3	5	20	isotig22964_1	Translated Transcript	Onchocerca flexuosa	Homology to 'uridine phosphorylase family protein' from 'Brugia malayi'
520	5	7	43	gi|307755222|gb|EFO14456.1|	Nematoda	Loa loa	hypothetical protein LOAG_14063
521	33	54	149	gi|226429774|gb|ACO55135.1|	Nematoda	Toxocara cati	heat shock protein 90
522	1	2	6	isotig22267_1	Translated Transcript	Onchocerca flexuosa	Homology to 'hypothetical protein Bm1_44320' from 'Brugia malayi'
523	5	7	7	isotig06376_1	Translated Transcript	Onchocerca flexuosa	Homology to 'F-actin capping protein alpha subunit' from 'Brugia malayi'
524	5	7	8	isotig15172_1	Translated Transcript	Onchocerca flexuosa	Homology to 'vinculin' from 'Brugia malayi'
525	2	3	7	isotig14262_1	Translated Transcript	Onchocerca flexuosa	Homology to 'oxidoreductase, short chain dehydrogenase/reductase family protein' from 'Brugia malayi'
526	1	2	11	isotig23932_1	Translated Transcript	Onchocerca flexuosa	Homology to 'glucosidase II beta subunit' from 'Brugia malayi'
527	8	12	65	isotig01760_1	Translated Transcript	Onchocerca flexuosa	Homology to 'Lin-5 (Five) Interacting protein family member (lfi-1)' from 'Caenorhabditis elegans'
528	4	6	12	isotig10401_1	Translated Transcript	Onchocerca flexuosa	Homology to 'Phosphate carrier protein, mitochondrial precursor' from 'Brugia malayi'
529	2	2	2	BM11860	WormBase	Brugia malayi
530	4	6	21	gi|307761830|gb|EFO21064.1|	Nematoda	Loa loa	hypothetical protein LOAG_07426
531	2	2	3	F2XBAMM02F9U4Z_1	Translated Transcript	Onchocerca flexuosa	Homology to 'DnaJ chaperonine' from 'Brugia malayi'
531	2	2	3	GMRH4OU02H4AAT_1	Translated Transcript	Onchocerca flexuosa	Homology to 'DnaJ chaperonine' from 'Brugia malayi'
532	8	11	45	gi|312100758|ref|XP_003149463.1|	Nematoda	Loa loa	enolase
533	2	2	2	isotig20800_1	Translated Transcript	Onchocerca flexuosa	Homology to 'protein unc-52' from 'Brugia malayi'
534	29	47	238	gi|1041980|gb|AAB34901.1|	Nematoda	Dirofilaria immitis	succinate-ubiquinone oxidoreductase
535	10	16	34	BM22206	WormBase	Brugia malayi
535	10	16	34	gi|170595916|ref|XP_001902569.1|	Nematoda	Brugia malayi	TPR Domain
536	4	6	17	isotig06536_1	Translated Transcript	Onchocerca flexuosa	Homology to 'Chain A, Solution Structure Of Mouse Putative 42-9-9 Protein, putative' from 'Brugia malayi'
537	2	2	2	isotig15077_1	Translated Transcript	Onchocerca flexuosa	Homology to '5' nucleotidase family' from 'Brugia malayi'
538	6	7	15	BM03837	WormBase	Brugia malayi
539	2	3	9	isotig09747_1	Translated Transcript	Onchocerca flexuosa	Homology to 'arrestin domain containing protein' from 'Brugia malayi'
540	15	24	82	gi|1945285|emb|CAA72516.1|	Nematoda	Onchocerca volvulus	glutathione reductase
541	20	32	1100	gi|308264911|gb|EFP08864.1|	Nematoda	Caenorhabditis remanei	hypothetical protein CRE_18007
542	5	7	10	isotig09876_1	Translated Transcript	Onchocerca flexuosa	No BLAST Hit
543	2	2	2	isotig05816_1	Translated Transcript	Onchocerca flexuosa	Homology to 'Immunoglobulin I-set domain containing protein' from 'Brugia malayi'
543	2	2	2	isotig05818_1	Translated Transcript	Onchocerca flexuosa	Homology to 'Immunoglobulin I-set domain containing protein' from 'Brugia malayi'
544	5	5	7	isotig04932_1	Translated Transcript	Onchocerca flexuosa	Homology to 'B20 protein' from 'Onchocerca ochengi'
544	5	5	7	isotig04933_1	Translated Transcript	Onchocerca flexuosa	Homology to 'B20 protein' from 'Onchocerca ochengi'
545	2	2	3	isotig10038_1	Translated Transcript	Onchocerca flexuosa	Homology to 'carbohydrate phosphorylase' from 'Brugia malayi'
546	3	4	7	isotig02016_1	Translated Transcript	Onchocerca flexuosa	Homology to 'protein F10G7.2' from 'Brugia malayi'
547	1	2	2	F2XBAMM02FLQKA	Translated Transcript	Onchocerca flexuosa	No BLAST Hit
548	5	7	18	isotig05897_1	Translated Transcript	Onchocerca flexuosa	No BLAST Hit
549	6	8	15	isotig09825_1	Translated Transcript	Onchocerca flexuosa	Homology to 'laminin receptor 1' from 'Brugia malayi'
550	1	2	3	isotig14811_1	Translated Transcript	Onchocerca flexuosa	Homology to 'BolA-like protein' from 'Brugia malayi'
551	31	51	580	gi|309366672|emb|CAP21051.2|	Nematoda	Caenorhabditis briggsae AF16	hypothetical protein CBG_24445
552	1	2	2	isotig07214_1	Translated Transcript	Onchocerca flexuosa	Homology to 'hypothetical protein Bm1_54670' from 'Brugia malayi'
553	55	81	250	BM05612	WormBase	Brugia malayi
554	7	12	25	isotig19453_1	Translated Transcript	Onchocerca flexuosa	Homology to 'mitofilin' from 'Brugia malayi'
555	6	8	169	isotig07012_1	Translated Transcript	Onchocerca flexuosa	No BLAST Hit
556	8	10	30	isotig16582_1	Translated Transcript	Onchocerca flexuosa	No BLAST Hit
557	7	9	17	gi|316978601|gb|EFV61573.1|	Nematoda	Trichinella spiralis	phosphoprotein phosphatase 1
558	3	3	3	isotig00888_1	Translated Transcript	Onchocerca flexuosa	No BLAST Hit
559	4	5	24	isotig07352_1	Translated Transcript	Onchocerca flexuosa	Homology to 'Endoplasmin precursor' from 'Brugia malayi'
559	4	5	24	isotig07355_1	Translated Transcript	Onchocerca flexuosa	Homology to 'Endoplasmin precursor' from 'Brugia malayi'
560	1	2	4	GMRH4OU01ATVE0_1	Translated Transcript	Onchocerca flexuosa	Homology to 'Neurobeachin homolog' from 'Brugia malayi'
561	7	9	14	isotig02960_1	Translated Transcript	Onchocerca flexuosa	Homology to 'Receptor Mediated Endocytosis family member (rme-1)' from 'Caenorhabditis elegans'
562	17	27	100	gi|22297103|gb|AAM95349.1|AF487843_1	Nematoda	Cylicocyclus insigne	beta-tubulin Cci-1b
563	14	18	103	contig07201	Translated Transcript	Onchocerca flexuosa	No BLAST Hit
564	1	2	14	isotig21057_1	Translated Transcript	Onchocerca flexuosa	Homology to '1810034M08Rik protein' from 'Brugia malayi'
565	4	6	8	isotig10728_1	Translated Transcript	Onchocerca flexuosa	Homology to 'DnaJ protein' from 'Brugia malayi'
566	7	10	19	isotig02546_1	Translated Transcript	Onchocerca flexuosa	Homology to 'adenylate kinase isoenzyme 1' from 'Brugia malayi'
566	7	10	19	isotig02547_1	Translated Transcript	Onchocerca flexuosa	Homology to 'adenylate kinase isoenzyme 1' from 'Brugia malayi'
567	2	2	2	gi|187023595|emb|CAP37248.1|	Nematoda	Caenorhabditis briggsae AF16	hypothetical protein CBG_20198
568	10	16	66	gi|270309018|dbj|BAI52962.1|	Nematoda	Bursaphelenchus mucronatus	beta-tubulin
569	8	10	14	gi|307767216|gb|EFO26450.1|	Nematoda	Loa loa	hypothetical protein LOAG_02032
570	4	8	20	gi|170589153|ref|XP_001899338.1|	Nematoda	Brugia malayi	small GTP-binding protein domain containing protein
570	4	8	20	gi|307767331|gb|EFO26565.1|	Nematoda	Loa loa	small GTP-binding protein domain-containing protein
571	10	12	19	isotig09960_1	Translated Transcript	Onchocerca flexuosa	Homology to 'ATP synthase B chain, mitochondrial precursor' from 'Brugia malayi'
572	4	5	9	gi|2995699|gb|AAC08344.1|	Nematoda	Ostertagia ostertagi	40S ribosomal protein S28
572	4	5	9	gi|307764904|gb|EFO24138.1|	Nematoda	Loa loa	hypothetical protein LOAG_04348
573	3	4	4	isotig14980_1	Translated Transcript	Onchocerca flexuosa	Homology to 'Hypothetical protein CBG17504' from 'Caenorhabditis briggsae'
574	3	6	10	BM02860	WormBase	Brugia malayi
574	3	6	10	gi|312092638|ref|XP_003147407.1|	Nematoda	Loa loa	ribosomal protein S14
574	3	6	10	gi|170579365|ref|XP_001894800.1|	Nematoda	Brugia malayi	40S ribosomal protein S14
575	2	2	4	isotig02015_1	Translated Transcript	Onchocerca flexuosa	Homology to 'protein F10G7.2' from 'Brugia malayi'
576	6	7	16	isotig17187_1	Translated Transcript	Onchocerca flexuosa	Homology to 'Filamin/ABP280 repeat family protein' from 'Brugia malayi'
577	3	3	13	isotig12214_1	Translated Transcript	Onchocerca flexuosa	Homology to 'Vacuolar h atpase protein 8' from 'Brugia malayi'
578	2	4	4	isotig08490_1	Translated Transcript	Onchocerca flexuosa	Homology to '60S ribosomal protein L35a' from 'Brugia malayi'
579	27	45	130	gi|226429772|gb|ACO55134.1|	Nematoda	Ascaris suum	heat shock protein 90
580	6	9	40	isotig07587_1	Translated Transcript	Onchocerca flexuosa	Homology to 'cyclophilin-type peptidyl-prolyl cis-trans isomerase-2, Bmcyp-2' from 'Brugia malayi'
580	6	9	40	isotig07589_1	Translated Transcript	Onchocerca flexuosa	Homology to 'cyclophilin-type peptidyl-prolyl cis-trans isomerase-2, Bmcyp-2' from 'Brugia malayi'
581	7	10	20	gi|1184755|gb|AAA97886.1|	Nematoda	Litomosoides sigmodontis	ubiquitin c-terminal extension protein UBIcep86
581	7	10	20	gi|312073620|ref|XP_003139602.1|	Nematoda	Loa loa	ubiquitin
581	7	10	20	gi|19698795|gb|AAL91108.1|	Nematoda	Brugia malayi	ubiquitin
581	7	10	20	gi|158600819|gb|EDP37893.1|	Nematoda	Brugia malayi	ubiquitin, putative
582	3	4	7	BM06770	WormBase	Brugia malayi
582	3	4	7	gi|307764985|gb|EFO24219.1|	Nematoda	Loa loa	ribosomal protein L12
583	1	2	14	gi|170572829|ref|XP_001892249.1|	Nematoda	Brugia malayi	hypothetical protein Bm1_03805
584	17	26	61	BM16828	WormBase	Brugia malayi
585	2	3	9	isotig05467_1	Translated Transcript	Onchocerca flexuosa	Homology to 'myosin heavy chain, nonmuscle type 1' from 'Brugia malayi'
586	11	14	43	gi|316974013|gb|EFV57554.1|	Nematoda	Trichinella spiralis	tubulin alpha chain
587	8	11	12	gi|170586940|ref|XP_001898237.1|	Nematoda	Brugia malayi	heterogeneous ribonuclear particle protein
587	8	11	12	gi|307761138|gb|EFO20372.1|	Nematoda	Loa loa	heterogeneous ribonuclear particle protein
588	2	2	4	GMRH4OU01D8OSE	Translated Transcript	Onchocerca flexuosa	No BLAST Hit
589	9	13	35	gi|158599270|gb|EDP36940.1|	Nematoda	Brugia malayi	eukaryotic initiation factor 4A, putative
590	8	10	14	isotig11816_1	Translated Transcript	Onchocerca flexuosa	Homology to 'SPONdin (extracellular matrix glycoprotein) family member (spon-1)' from 'Caenorhabditis elegans'
591	6	8	22	isotig09425_1	Translated Transcript	Onchocerca flexuosa	Homology to 'Adenine phosphoribosyltransferase' from 'Brugia malayi'
592	4	6	14	gi|312068030|ref|XP_003137022.1|	Nematoda	Loa loa	hypothetical protein LOAG_01435
593	1	2	3	isotig06929_1	Translated Transcript	Onchocerca flexuosa	Homology to 'FAD linked oxidases, C-terminal domain containing protein' from 'Brugia malayi'
593	1	2	3	isotig06930_1	Translated Transcript	Onchocerca flexuosa	Homology to 'FAD linked oxidases, C-terminal domain containing protein' from 'Brugia malayi'
594	5	5	8	isotig24272_1	Translated Transcript	Onchocerca flexuosa	Homology to '60S ribosomal protein L31' from 'Brugia malayi'
594	5	5	8	gi|307762520|gb|EFO21754.1|	Nematoda	Loa loa	hypothetical protein LOAG_06733
595	57	84	194	gi|312073607|ref|XP_003139596.1|	Nematoda	Loa loa	hypothetical protein LOAG_04011
596	28	50	220	gi|33333845|gb|AAQ12016.1|	Nematoda	Heterodera glycines	tropomyosin
597	4	6	13	BM02945	WormBase	Brugia malayi
597	4	6	13	gi|307759675|gb|EFO18909.1|	Nematoda	Loa loa	RAB family member
597	4	6	13	gi|170574453|ref|XP_001892820.1|	Nematoda	Brugia malayi	Ras-related protein Rab-30
597	4	6	13	isotig05668_1	Translated Transcript	Onchocerca flexuosa	Homology to 'Ras-related protein Rab-30' from 'Brugia malayi'
597	4	6	13	isotig05667_1	Translated Transcript	Onchocerca flexuosa	Homology to 'Ras-related protein Rab-30' from 'Brugia malayi'
597	4	6	13	BM09530	WormBase	Brugia malayi
598	4	8	27	isotig24346_1	Translated Transcript	Onchocerca flexuosa	Homology to 'Hsp20/alpha crystallin family protein' from 'Brugia malayi'
599	10	11	47	gi|158590020|gb|EDP28802.1|	Nematoda	Brugia malayi	oxidoreductase, zinc-binding dehydrogenase family protein
599	10	11	47	gi|307760736|gb|EFO19970.1|	Nematoda	Loa loa	hypothetical protein LOAG_08522
600	7	11	52	gi|205830904|sp|P41932.2|14331_CAEEL	Nematoda	Caenorhabditis elegans	14-3-3-like protein 1
600	7	11	52	gi|482806|gb|AAA61872.1|	Nematoda	Caenorhabditis elegans	14-3-3 protein
600	7	11	52	gi|308477145|ref|XP_003100787.1|	Nematoda	Caenorhabditis remanei	CRE-PAR-5 protein
600	7	11	52	gi|268536548|ref|XP_002633409.1|	Nematoda	Caenorhabditis briggsae	C. briggsae CBR-PAR-5 protein
601	3	3	5	isotig03063_1	Translated Transcript	Onchocerca flexuosa	Homology to 'Fatty acid-binding protein homolog 3.' from 'Brugia malayi'
602	4	5	8	isotig20160_1	Translated Transcript	Onchocerca flexuosa	Homology to 'beta-NAC-like protein' from 'Brugia malayi'
602	4	5	8	gi|307766227|gb|EFO25461.1|	Nematoda	Loa loa	ICD-1 protein
603	6	7	10	gi|17530147|gb|AAL40719.1|AF402309_1	Nematoda	Meloidogyne incognita	14-3-3 product
604	10	12	32	isotig06806_1	Translated Transcript	Onchocerca flexuosa	Homology to 'Elongation factor 1 gamma, conserved domain containing protein' from 'Brugia malayi'
604	10	12	32	isotig06807_1	Translated Transcript	Onchocerca flexuosa	Homology to 'Elongation factor 1 gamma, conserved domain containing protein' from 'Brugia malayi'
605	7	10	22	BM03564	WormBase	Brugia malayi
605	7	10	22	gi|307759893|gb|EFO19127.1|	Nematoda	Loa loa	hypothetical protein LOAG_09365
605	7	10	22	BM20782	WormBase	Brugia malayi
606	5	7	9	isotig08686_1	Translated Transcript	Onchocerca flexuosa	Homology to 'ARP2/3 complex 34 kDa subunit' from 'Brugia malayi'
607	3	5	13	isotig13781_1	Translated Transcript	Onchocerca flexuosa	Homology to 'VAB-10A protein' from 'Brugia malayi'
608	1	2	4	isotig22647_1	Translated Transcript	Onchocerca flexuosa	Homology to 'prolyl oligopeptidase family protein' from 'Brugia malayi'
609	22	34	96	gi|316973032|gb|EFV56666.1|	Nematoda	Trichinella spiralis	histone H4
610	4	5	8	isotig17334_1	Translated Transcript	Onchocerca flexuosa	Homology to 'Filamin/ABP280 repeat family protein' from 'Brugia malayi'
611	2	3	6	isotig22779_1	Translated Transcript	Onchocerca flexuosa	Homology to 'fumarylacetoacetate hydrolase domain containing 1' from 'Brugia malayi'
612	6	8	13	gi|183604224|gb|ACC64357.1|	Nematoda	Dictyocaulus eckerti	major sperm protein
613	1	2	8	isotig21810_1	Translated Transcript	Onchocerca flexuosa	Homology to 'vacuolar ATP synthase catalytic subunit A, osteoclast isoform, putative' from 'Brugia malayi'
614	3	3	6	isotig00719	Translated Transcript	Onchocerca flexuosa	No BLAST Hit
615	2	2	4	isotig22018_1	Translated Transcript	Onchocerca flexuosa	Homology to 'Aspartyl-tRNA synthetase' from 'Brugia malayi'
616	17	29	88	BM18961	WormBase	Brugia malayi
617	11	19	188	gi|199600264|tpg|DAA05868.1|	Nematoda	Ancylostoma ceylanicum	TPA_inf: eukaryotic translation elongation factor 1A
618	3	5	6	isotig08760_1	Translated Transcript	Onchocerca flexuosa	Homology to 'hypothetical protein' from 'Brugia malayi'
619	2	2	2	isotig13369_1	Translated Transcript	Onchocerca flexuosa	Homology to 'NADH-ubiquinone oxidoreductase 23 kDa subunit, mitochondrial precursor' from 'Brugia malayi'
620	1	2	4	F2XBAMM02HMYQW_1	Translated Transcript	Onchocerca flexuosa	Homology to 'hypothetical protein' from 'Brugia malayi'
621	2	2	2	gi|307767793|gb|EFO27027.1|	Nematoda	Loa loa	chitin binding Peritrophin-A domain-containing protein
622	4	5	10	isotig06572_1	Translated Transcript	Onchocerca flexuosa	Homology to 'eukaryotic translation initiation factor 5' from 'Brugia malayi'
622	4	5	10	isotig06573_1	Translated Transcript	Onchocerca flexuosa	Homology to 'eukaryotic translation initiation factor 5' from 'Brugia malayi'
623	4	4	4	isotig07694_1	Translated Transcript	Onchocerca flexuosa	Homology to '26S proteasome subunit P45 family protein' from 'Brugia malayi'
624	4	4	17	isotig24142	Translated Transcript	Onchocerca flexuosa	No BLAST Hit
625	15	20	68	gi|1041968|gb|AAB35044.1|	Nematoda	Brugia malayi	filarial antigen
625	15	20	68	gi|156072|gb|AAA27858.1|	Nematoda	Brugia malayi	filarial antigen
626	4	5	10	isotig13395_1	Translated Transcript	Onchocerca flexuosa	Homology to 'aconitate hydratase, mitochondrial' from 'Brugia malayi'
627	9	16	23	isotig07871_1	Translated Transcript	Onchocerca flexuosa	Homology to 'Moesin/ezrin/radixin homolog 1' from 'Brugia malayi'
628	3	4	8	isotig05815_1	Translated Transcript	Onchocerca flexuosa	Homology to 'Immunoglobulin I-set domain containing protein' from 'Brugia malayi'
629	44	81	318	gi|915306|gb|AAB50272.1|	Nematoda	Onchocerca gibsoni	paramyosin-related protein
630	17	28	86	gi|170582527|ref|XP_001896170.1|	Nematoda	Brugia malayi	calreticulin precursor
631	11	17	32	isotig14655_1	Translated Transcript	Onchocerca flexuosa	Homology to 'Glycosyl hydrolases family 31 protein' from 'Brugia malayi'
632	3	3	7	isotig18883_1	Translated Transcript	Onchocerca flexuosa	Homology to 'peptidase family M13 containing protein' from 'Brugia malayi'
633	21	32	1160	gi|308264950|gb|EFP08903.1|	Nematoda	Caenorhabditis remanei	hypothetical protein CRE_18059
634	3	4	8	isotig20264_1	Translated Transcript	Onchocerca flexuosa	Homology to 'P40' from 'Brugia malayi'
635	2	3	3	isotig03035_1	Translated Transcript	Onchocerca flexuosa	Homology to 'Thioredoxin family protein' from 'Brugia malayi'
636	17	30	390	gi|308511641|ref|XP_003118003.1|	Nematoda	Caenorhabditis remanei	hypothetical protein CRE_00823
637	2	2	2	isotig13001_1	Translated Transcript	Onchocerca flexuosa	Homology to 'Membrane calcium atpase protein 3, isoform b' from 'Brugia malayi'
638	8	16	25	isotig16372_1	Translated Transcript	Onchocerca flexuosa	Homology to '60S ribosomal protein L7' from 'Brugia malayi'
639	5	7	16	isotig00100_1	Translated Transcript	Onchocerca flexuosa	Homology to 'C. briggsae CBR-NEX-2 protein' from 'Caenorhabditis briggsae'
639	5	7	16	isotig00102_1	Translated Transcript	Onchocerca flexuosa	Homology to 'C. briggsae CBR-NEX-2 protein' from 'Caenorhabditis briggsae'
640	8	10	14	isotig20147_1	Translated Transcript	Onchocerca flexuosa	Homology to 'hypothetical protein Bm1_50630' from 'Brugia malayi'
641	3	4	8	BM11196	WormBase	Brugia malayi
641	3	4	8	gi|158595042|gb|EDP33618.1|	Nematoda	Brugia malayi	small nuclear ribonucleoprotein Sm D3, putative
642	3	4	5	isotig05782_1	Translated Transcript	Onchocerca flexuosa	Homology to 'proteasome subunit alpha type 3' from 'Brugia malayi'
643	1	2	9	isotig11556_1	Translated Transcript	Onchocerca flexuosa	Homology to 'Pyruvate kinase, M2 isozyme' from 'Brugia malayi'
643	1	2	9	isotig11557_1	Translated Transcript	Onchocerca flexuosa	Homology to 'Hypothetical protein CBG16947' from 'Caenorhabditis briggsae'
644	9	14	26	isotig06209_1	Translated Transcript	Onchocerca flexuosa	Homology to '60S ribosomal protein L4' from 'Brugia malayi'
644	9	14	26	isotig06210_1	Translated Transcript	Onchocerca flexuosa	Homology to '60S ribosomal protein L4' from 'Brugia malayi'
645	5	8	21	isotig12750_1	Translated Transcript	Onchocerca flexuosa	Homology to 'Alpha amylase, catalytic domain containing protein' from 'Brugia malayi'
646	1	2	3	isotig20071_1	Translated Transcript	Onchocerca flexuosa	Homology to 'Conserved hypothetical protein' from 'Brugia malayi'
647	1	2	5	isotig24852_1	Translated Transcript	Onchocerca flexuosa	No BLAST Hit
648	5	6	13	isotig07171_1	Translated Transcript	Onchocerca flexuosa	Homology to '60S ribosomal protein L5' from 'Brugia malayi'
649	24	31	71	BM17755	WormBase	Brugia malayi
649	24	31	72	gi|158595474|gb|EDP34027.1|	Nematoda	Brugia malayi	translation elongation factor aEF-2, putative
650	12	19	50	gi|4115903|gb|AAD03405.1|	Nematoda	Dirofilaria immitis	calreticulin precursor
651	15	20	72	BM05525	WormBase	Brugia malayi
651	15	20	72	gi|158601208|gb|EDP38174.1|	Nematoda	Brugia malayi	heat shock 70 kDa protein C precursor, putative
652	4	5	13	gi|158602008|gb|EDP38729.1|	Nematoda	Brugia malayi	vesicle trafficking protein SEC22b, putative
653	5	8	16	isotig15027_1	Translated Transcript	Onchocerca flexuosa	Homology to 'mitochondrial prohibitin complex protein 1' from 'Brugia malayi'
654	8	10	23	BM05278	WormBase	Brugia malayi
654	8	10	23	BM19867	WormBase	Brugia malayi
655	3	3	5	isotig05916_1	Translated Transcript	Onchocerca flexuosa	Homology to 'Guanylate kinase family protein' from 'Brugia malayi'
655	3	3	5	isotig05917_1	Translated Transcript	Onchocerca flexuosa	Homology to 'Guanylate kinase family protein' from 'Brugia malayi'
656	38	52	108	gi|312083071|ref|XP_003143708.1|	Nematoda	Loa loa	myosin heavy chain
657	21	36	234	gi|312093457|ref|XP_003147689.1|	Nematoda	Loa loa	hypothetical protein LOAG_12127
658	6	10	22	gi|312073271|ref|XP_003139445.1|	Nematoda	Loa loa	immunoglobulin I-set domain-containing protein
659	4	4	7	isotig04204_1	Translated Transcript	Onchocerca flexuosa	Homology to 'hypothetical protein' from 'Brugia malayi'
660	7	9	19	isotig17611_1	Translated Transcript	Onchocerca flexuosa	Homology to '60S ribosomal protein L13a' from 'Brugia malayi'
661	42	62	202	gi|307767115|gb|EFO26349.1|	Nematoda	Loa loa	hypothetical protein LOAG_02130
662	4	5	14	gi|316976091|gb|EFV59434.1|	Nematoda	Trichinella spiralis	GTP-binding protein yptV4
663	4	6	8	gi|1346676|sp|P48817.1|NDK_BRUMA	Nematoda	Brugia malayi	Nucleoside diphosphate kinase
663	4	6	8	gi|158591562|gb|EDP30175.1|	Nematoda	Brugia malayi	Nucleoside diphosphate kinase, putative
664	2	2	4	F2XBAMM02IH3WP	Translated Transcript	Onchocerca flexuosa	Homology to 'Salivary glue protein Sgs-3 precursor' from 'Brugia malayi'
665	27	40	83	gi|312084527|ref|XP_003144312.1|	Nematoda	Loa loa	alpha-actinin
666	5	6	14	M01D7.7a	WormBase	Caenorhabditis elegans	guanine nucleotide-binding protein
666	5	6	14	gi|20198865|gb|AAM15593.1|AF003739_7	Nematoda	Caenorhabditis elegans	Egg laying defective protein 30, isoform b
667	18	34	170	BM07567	WormBase	Brugia malayi
667	18	34	170	gi|158600194|gb|EDP37497.1|	Nematoda	Brugia malayi	14-3-3-like protein 2, putative
667	18	34	170	BM15963	WormBase	Brugia malayi
668	6	8	18	gi|307762416|gb|EFO21650.1|	Nematoda	Loa loa	hypothetical protein LOAG_06838
669	4	6	8	isotig05255_1	Translated Transcript	Onchocerca flexuosa	Homology to 'Gamma-glutamyltranspeptidase family protein' from 'Brugia malayi'
670	1	3	7	isotig23937_1	Translated Transcript	Onchocerca flexuosa	Homology to 'quiescin Q6, isoform b' from 'Brugia malayi'
671	6	7	11	isotig09727	Translated Transcript	Onchocerca flexuosa	No BLAST Hit
671	6	7	11	isotig09728	Translated Transcript	Onchocerca flexuosa	No BLAST Hit
672	2	3	4	isotig02775_1	Translated Transcript	Onchocerca flexuosa	Homology to 'threonyl-tRNA synthetase, cytoplasmic' from 'Brugia malayi'
672	2	3	4	isotig02778_1	Translated Transcript	Onchocerca flexuosa	Homology to 'threonyl-tRNA synthetase, cytoplasmic' from 'Brugia malayi'
673	2	3	21	GMRH4OU02HMQ7O	Translated Transcript	Onchocerca flexuosa	No BLAST Hit
674	22	35	151	gi|158598315|gb|EDP36230.1|	Nematoda	Brugia malayi	succinate dehydrogenase [ubiquinone] flavoprotein subunit, mitochondrial, putative
675	10	13	106	gi|3341815|gb|AAD11972.1|	Nematoda	Haemonchus contortus	galectin
676	4	4	7	isotig16868_1	Translated Transcript	Onchocerca flexuosa	Homology to 'acetyl-Coenzyme A synthetase 2' from 'Brugia malayi'
677	4	6	21	isotig12464_1	Translated Transcript	Onchocerca flexuosa	Homology to 'GTP-binding nuclear protein RAN/TC4' from 'Brugia malayi'
677	4	6	21	gi|170591300|ref|XP_001900408.1|	Nematoda	Brugia malayi	GTP-binding nuclear protein RAN/TC4
678	2	3	6	isotig22943_1	Translated Transcript	Onchocerca flexuosa	Homology to 'Trehalase family protein' from 'Brugia malayi'
679	2	3	11	isotig12974_1	Translated Transcript	Onchocerca flexuosa	Homology to 'T-complex protein 1, alpha subunit' from 'Brugia malayi'
680	5	6	8	gi|307755188|gb|EFO14422.1|	Nematoda	Loa loa	histone H2B 2
681	2	2	3	isotig13869_1	Translated Transcript	Onchocerca flexuosa	Homology to 'basement membrane proteoglycan' from 'Brugia malayi'
682	7	12	86	gi|170574877|ref|XP_001893005.1|	Nematoda	Brugia malayi	Tubulin beta-1 chain
683	14	22	85	gi|268619128|gb|ACZ13340.1|	Nematoda	Bursaphelenchus xylophilus	OV9m
684	21	35	166	gi|12044387|gb|AAG47839.1|AF318605_1	Nematoda	Heterodera glycines	heat shock protein 70
684	21	35	166	gi|26422391|gb|AAN78300.1|	Nematoda	Heterodera glycines	heat shock protein 70 A
685	27	39	131	gi|763066|emb|CAA60045.1|	Nematoda	Ascaris lumbricoides	cytoplasmic intermediate filament protein
686	7	7	15	BM18269	WormBase	Brugia malayi
687	2	2	4	GMRH4OU01DS3UI_1	Translated Transcript	Onchocerca flexuosa	Homology to 'C. briggsae CBR-UNC-95 protein' from 'Caenorhabditis briggsae'
687	2	2	4	gi|307754407|gb|EFO13641.1|	Nematoda	Loa loa	hypothetical protein LOAG_14887
688	14	14	28	BM05797	WormBase	Brugia malayi
688	14	14	28	BM16305	WormBase	Brugia malayi
689	2	3	5	isotig03349_1	Translated Transcript	Onchocerca flexuosa	Homology to 'actin-like protein 2' from 'Brugia malayi'
690	18	34	159	isotig03937_1	Translated Transcript	Onchocerca flexuosa	Homology to 'purine nucleoside phosphorylase I, inosine and guanosine-specific family protein' from 'Brugia malayi' AND homology to 'Hypothetical protein CBG13501' from 'Caenorhabditis briggsae'
691	6	8	22	gi|307757792|gb|EFO17026.1|	Nematoda	Loa loa	T-complex protein 1
692	5	7	17	BM17808	WormBase	Brugia malayi
692	5	7	17	gi|307757797|gb|EFO17031.1|	Nematoda	Loa loa	hypothetical protein LOAG_11472
692	5	7	17	gi|158595363|gb|EDP33923.1|	Nematoda	Brugia malayi	G-protein alpha subunit, putative
693	5	7	17	BM21814	WormBase	Brugia malayi
693	5	7	17	gi|158590888|gb|EDP29503.1|	Nematoda	Brugia malayi	Ras-related protein Rab-1A, putative
694	2	5	36	isotig08540_1	Translated Transcript	Onchocerca flexuosa	Homology to 'cathepsin F-like cysteine proteinase' from 'Brugia malayi'
695	13	16	53	gi|312080904|ref|XP_003142799.1|	Nematoda	Loa loa	phosphoenolpyruvate carboxykinase
696	6	10	38	isotig11690	Translated Transcript	Onchocerca flexuosa	No BLAST Hit
697	4	6	24	isotig09977_1	Translated Transcript	Onchocerca flexuosa	Homology to 'hypothetical protein Bm1_14140' from 'Brugia malayi'
698	29	43	233	F38B2.1a	WormBase	Caenorhabditis elegans	intermediate filament protein
698	29	43	232	gi|25149995|ref|NP_741903.1|	Nematoda	Caenorhabditis elegans	Intermediate Filament, A family member (ifa-1)
698	29	43	233	gi|112982564|emb|CAL36497.1|	Nematoda	Caenorhabditis elegans	protein F38B2.1c, confirmed by transcript evidence
698	29	43	233	F38B2.1d	WormBase	Caenorhabditis elegans	ifa-1
699	5	7	11	gi|170589890|ref|XP_001899706.1|	Nematoda	Brugia malayi	laminin receptor 1
699	5	7	11	gi|229891763|sp|A8Q2H5.2|RSSA_BRUMA	Nematoda	Brugia malayi	40S ribosomal protein SA
700	4	8	30	BM11243	WormBase	Brugia malayi
700	4	8	32	BM13556	WormBase	Brugia malayi
700	4	8	30	BM12335	WormBase	Brugia malayi
700	4	8	31	BM12156	WormBase	Brugia malayi
701	9	12	17	isotig15225_1	Translated Transcript	Onchocerca flexuosa	Homology to '60S ribosomal protein L7a' from 'Brugia malayi'
702	5	7	8	isotig03373_1	Translated Transcript	Onchocerca flexuosa	Homology to 'glucosidase II beta subunit' from 'Brugia malayi'
703	8	11	39	BM05687	WormBase	Brugia malayi
704	5	8	20	BM05009	WormBase	Brugia malayi
705	3	6	16	isotig10982_1	Translated Transcript	Onchocerca flexuosa	Homology to 'Heparan sulfate' from 'Brugia malayi'
706	2	5	25	isotig24371_1	Translated Transcript	Onchocerca flexuosa	No BLAST Hit
707	1	2	9	isotig12381_1	Translated Transcript	Onchocerca flexuosa	Homology to 'hypothetical protein Bm1_36870' from 'Brugia malayi'
708	9	11	34	gi|159155|gb|AAA29167.1|	Nematoda	Haemonchus contortus	alpha tubulin
708	9	11	34	gi|309356335|emb|CAP37356.2|	Nematoda	Caenorhabditis briggsae AF16	CBR-MEC-12 protein
708	9	11	34	gi|308474717|ref|XP_003099579.1|	Nematoda	Caenorhabditis remanei	CRE-MEC-12 protein
708	9	11	34	gi|268564213|ref|XP_002647117.1|	Nematoda	Caenorhabditis briggsae	C. briggsae CBR-MEC-12 protein
708	9	11	34	gi|2401255|dbj|BAA22203.1|	Nematoda	Caenorhabditis elegans	alpha-3 tubulin
708	9	11	34	gi|1854669|gb|AAB48241.1|	Nematoda	Caenorhabditis elegans	alpha-tubulin MEC-12
709	3	4	6	isotig07852_1	Translated Transcript	Onchocerca flexuosa	Homology to 'Filamin/ABP280 repeat family protein' from 'Brugia malayi'
710	1	2	5	isotig24681_1	Translated Transcript	Onchocerca flexuosa	Homology to 'Hypothetical 24.1 kDa protein C01C10.2 in chromosome X, putative' from 'Brugia malayi'
710	1	2	5	gi|312088582|ref|XP_003145916.1|	Nematoda	Loa loa	hypothetical protein LOAG_10345
710	1	2	5	gi|170576863|ref|XP_001893795.1|	Nematoda	Brugia malayi	Hypothetical 24.1 kDa protein C01C10.2 in chromosome X, putative
711	4	5	7	gi|170588103|ref|XP_001898813.1|	Nematoda	Brugia malayi	hypothetical protein
711	4	5	7	gi|312067464|ref|XP_003136755.1|	Nematoda	Loa loa	Sec13l1-prov protein
712	1	2	4	isotig10754_1	Translated Transcript	Onchocerca flexuosa	Homology to 'UV excision repair protein Rad23 containing protein' from 'Brugia malayi'
713	17	25	80	gi|312086078|ref|XP_003144936.1|	Nematoda	Loa loa	heat shock 70kDa protein 5
714	20	36	151	gi|316966888|gb|EFV51407.1|	Nematoda	Trichinella spiralis	putative tropomyosin subfamily
715	6	8	17	gi|307768140|gb|EFO27374.1|	Nematoda	Loa loa	vesicle trafficking protein SEC22b
716	3	3	5	isotig07107_1	Translated Transcript	Onchocerca flexuosa	Homology to 'MIF4G domain containing protein' from 'Brugia malayi'
717	2	3	4	isotig21396_1	Translated Transcript	Onchocerca flexuosa	Homology to 'hypothetical protein PANDA_004708' from 'Ailuropoda melanoleuca'
718	6	12	37	isotig10947_1	Translated Transcript	Onchocerca flexuosa	No BLAST Hit
719	9	11	34	BM17927	WormBase	Brugia malayi
719	9	11	34	gi|312097439|ref|XP_003148976.1|	Nematoda	Loa loa	tubulin alpha chain
719	9	11	34	gi|158595170|gb|EDP33743.1|	Nematoda	Brugia malayi	Tubulin alpha chain, putative
720	8	12	21	BM21109	WormBase	Brugia malayi
720	8	12	21	gi|158591257|gb|EDP29870.1|	Nematoda	Brugia malayi	limpet, putative
721	4	6	15	gi|312080934|ref|XP_003142812.1|	Nematoda	Loa loa	succinate-CoA ligase
722	3	3	4	isotig06347_1	Translated Transcript	Onchocerca flexuosa	Homology to 'Hypothetical 32.0 kDa protein C16C10.10 in chromosome III, putative' from 'Brugia malayi'
722	3	3	4	isotig06348_1	Translated Transcript	Onchocerca flexuosa	Homology to 'Hypothetical 32.0 kDa protein C16C10.10 in chromosome III, putative' from 'Brugia malayi'
723	13	21	95	gi|308489155|ref|XP_003106771.1|	Nematoda	Caenorhabditis remanei	CRE-TBB-4 protein
724	7	9	19	F56C9.1	WormBase	Caenorhabditis elegans	gsp-2
724	7	9	19	gi|308459975|ref|XP_003092297.1|	Nematoda	Caenorhabditis remanei	CRE-GSP-2 protein
724	7	9	19	gi|170580743|ref|XP_001895390.1|	Nematoda	Brugia malayi	Serine/threonine protein phosphatase F56C9.1 in chromosomeIII, putative
725	9	11	56	BM02032	WormBase	Brugia malayi
725	9	11	56	gi|170579815|ref|XP_001894995.1|	Nematoda	Brugia malayi	succinate dehydrogenase [ubiquinone] iron-sulfur protein, mitochondrial
726	4	4	4	isotig12003_1	Translated Transcript	Onchocerca flexuosa	Homology to 'translation initiation factor 4E' from 'Brugia malayi'
727	5	8	22	gi|307760544|gb|EFO19778.1|	Nematoda	Loa loa	hypothetical protein LOAG_08715
728	2	2	3	isotig16894_1	Translated Transcript	Onchocerca flexuosa	Homology to 'hydroxyacyl-Coenzyme A dehydrogenase/3-ketoacyl-Coenzyme A thiolase/enoyl-Coenzyme A hydratase' from 'Brugia malayi'
729	2	3	12	isotig08295_1	Translated Transcript	Onchocerca flexuosa	Homology to 'DAK1 domain containing protein' from 'Brugia malayi'
730	12	19	71	gi|312075718|ref|XP_003140541.1|	Nematoda	Loa loa	glucose-6-phosphate dehydrogenase
731	12	20	98	gi|308238978|gb|EFO82930.1|	Nematoda	Caenorhabditis remanei	CRE-MEC-7 protein
732	2	3	5	gi|307760414|gb|EFO19648.1|	Nematoda	Loa loa	mesoderm development candidate
733	5	7	16	gi|158600782|gb|EDP37870.1|	Nematoda	Brugia malayi	hypothetical protein Bm1_09125
734	2	3	4	isotig19097_1	Translated Transcript	Onchocerca flexuosa	Homology to 'proteasome subunit beta type 1' from 'Brugia malayi'
735	4	4	7	isotig05866_1	Translated Transcript	Onchocerca flexuosa	Homology to '60S ribosomal protein L24 (L30)' from 'Brugia malayi'
735	4	4	7	isotig05867_1	Translated Transcript	Onchocerca flexuosa	Homology to '60S ribosomal protein L24 (L30)' from 'Brugia malayi'
736	1	2	2	isotig14998_1	Translated Transcript	Onchocerca flexuosa	Homology to 'zyg-9 protein' from 'Brugia malayi'
737	6	8	118	gi|2275067|emb|CAA03897.1|	Nematoda	Teladorsagia circumcincta	glyceraldehyde-3-phosphate dehydrogenase
738	50	67	151	gi|170589679|ref|XP_001899601.1|	Nematoda	Brugia malayi	myosin heavy chain
739	7	7	16	gi|312067841|ref|XP_003136933.1|	Nematoda	Loa loa	importin alpha-3 subunit
740	10	11	32	BM19710	WormBase	Brugia malayi
741	5	5	6	isotig04466_1	Translated Transcript	Onchocerca flexuosa	Homology to 'integrin-linked kinase' from 'Brugia malayi'
741	5	5	6	isotig04467_1	Translated Transcript	Onchocerca flexuosa	Homology to 'integrin-linked kinase' from 'Brugia malayi'
742	2	4	13	isotig13879_1	Translated Transcript	Onchocerca flexuosa	Homology to 'Lin-5 (Five) Interacting protein family member (lfi-1)' from 'Caenorhabditis elegans'
743	4	6	34	gi|312066732|ref|XP_003136410.1|	Nematoda	Loa loa	hypothetical protein LOAG_00822
744	3	4	4	BM15933	WormBase	Brugia malayi
744	3	4	4	gi|312085587|ref|XP_003144738.1|	Nematoda	Loa loa	Ras-2 protein
744	3	4	4	gi|158600269|gb|EDP37548.1|	Nematoda	Brugia malayi	Ras-related protein M-Ras, putative
745	6	11	31	isotig14129_1	Translated Transcript	Onchocerca flexuosa	No BLAST Hit
746	4	6	12	isotig22665_1	Translated Transcript	Onchocerca flexuosa	Homology to 'trehalose-6-phosphate synthase' from 'Caenorhabditis elegans'
747	5	5	9	isotig13818_1	Translated Transcript	Onchocerca flexuosa	Homology to 'ATP:guanido phosphotransferase, C-terminal catalytic domain containing protein' from 'Brugia malayi'
748	2	2	11	gi|170593633|ref|XP_001901568.1|	Nematoda	Brugia malayi	Appr-1-p processing enzyme family protein
749	11	15	40	gi|312079735|ref|XP_003142302.1|	Nematoda	Loa loa	CCT-5 protein
750	16	25	103	gi|160415841|gb|ABX39218.1|	Nematoda	Cylicocyclus nassatus	beta-tubulin isotype 1
750	16	25	103	gi|53748593|emb|CAE17293.1|	Nematoda	Cylicostephanus goldi	beta-tubulin
750	16	25	103	gi|53748587|emb|CAE17290.1|	Nematoda	Cyathostomum catinatum	beta-tubulin
750	16	25	103	gi|53748583|emb|CAE17288.1|	Nematoda	Cyathostomum coronatum	beta-tubulin
750	16	25	103	gi|53748575|emb|CAE17284.1|	Nematoda	Cylicocyclus nassatus	beta-tubulin
750	16	25	103	gi|160415873|gb|ABX39234.1|	Nematoda	Cyathostomum catinatum	beta-tubulin isotype 1
750	16	25	104	gi|160415865|gb|ABX39230.1|	Nematoda	Cyathostomum catinatum	beta-tubulin isotype 1
751	6	8	16	gi|268529762|ref|XP_002630007.1|	Nematoda	Caenorhabditis briggsae	C. briggsae CBR-LEC-2 protein
751	6	8	16	gi|309359855|emb|CAP32240.2|	Nematoda	Caenorhabditis briggsae AF16	CBR-LEC-2 protein
752	44	57	116	gi|159893|gb|AAA29420.1|	Nematoda	Onchocerca volvulus	Major body wall myosin
753	2	2	2	BM01960	WormBase	Brugia malayi
753	2	2	2	gi|158600692|gb|EDP37804.1|	Nematoda	Brugia malayi	high mobility group protein
754	25	36	67	BM21651	WormBase	Brugia malayi
754	25	36	67	gi|170594019|ref|XP_001901761.1|	Nematoda	Brugia malayi	alpha-actinin
755	17	26	91	BM11047	WormBase	Brugia malayi
756	6	13	38	gi|158599069|gb|EDP36786.1|	Nematoda	Brugia malayi	conserved hypothetical protein
757	5	7	12	gi|307758820|gb|EFO18054.1|	Nematoda	Loa loa	lethal(1)discs large-1 tumor suppressor
758	31	52	209	gi|8117843|gb|AAF72796.1|AF173004_1	Nematoda	Anisakis simplex	paramyosin
759	24	30	64	gi|307763804|gb|EFO23038.1|	Nematoda	Loa loa	translation elongation factor aEF-2
760	5	5	7	BM05453	WormBase	Brugia malayi
760	5	5	7	isotig13025_1	Translated Transcript	Onchocerca flexuosa	Homology to '40S ribosomal protein S13' from 'Brugia malayi'
761	11	13	20	gi|170585652|ref|XP_001897596.1|	Nematoda	Brugia malayi	LIM protein
761	11	13	20	gi|307759376|gb|EFO18610.1|	Nematoda	Loa loa	LIM protein
762	5	5	7	isotig13399_1	Translated Transcript	Onchocerca flexuosa	Homology to 'DNA-binding protein, 42 kDa containing protein' from 'Brugia malayi'
763	2	3	3	isotig14046_1	Translated Transcript	Onchocerca flexuosa	Homology to 'prolyl-4-hydroxylase alpha subunit-like protein' from 'Onchocerca volvulus'
764	4	5	11	gi|307766910|gb|EFO26144.1|	Nematoda	Loa loa	S-phase kinase-associated protein SKR-1
765	3	3	9	isotig24072_1	Translated Transcript	Onchocerca flexuosa	Homology to 'Aspartyl aminopeptidase' from 'Brugia malayi'
766	7	10	20	gi|312072869|ref|XP_003139262.1|	Nematoda	Loa loa	hypothetical protein LOAG_03677
767	4	4	8	isotig14962_1	Translated Transcript	Onchocerca flexuosa	Homology to 'Alpha amylase, catalytic domain containing protein' from 'Brugia malayi'
768	15	23	97	gi|53748581|emb|CAE17287.1|	Nematoda	Cyathostomum pateratum	beta-tubulin
769	1	2	4	gi|307765927|gb|EFO25161.1|	Nematoda	Loa loa	hypothetical protein LOAG_03322
770	3	5	11	gi|170584784|ref|XP_001897173.1|	Nematoda	Brugia malayi	Mitochondrial glycoprotein
771	26	35	97	gi|307769240|gb|EFO28474.1|	Nematoda	Loa loa	clathrin
772	4	6	11	gi|308509160|ref|XP_003116763.1|	Nematoda	Caenorhabditis remanei	CRE-GPB-1 protein
772	4	6	11	gi|6643|emb|CAA35532.1|	Nematoda	Caenorhabditis elegans	G-protein
773	2	2	5	isotig01632_1	Translated Transcript	Onchocerca flexuosa	Homology to 'C. briggsae CBR-NUO-3 protein' from 'Caenorhabditis briggsae'
774	3	4	5	isotig13548_1	Translated Transcript	Onchocerca flexuosa	Homology to 'ubiquitin specific protease 14' from 'Brugia malayi'
775	3	6	13	isotig24851_1	Translated Transcript	Onchocerca flexuosa	Homology to 'Ubiquinol-cytochrome C reductase hinge protein' from 'Brugia malayi'
775	3	6	13	gi|312079146|ref|XP_003142048.1|	Nematoda	Loa loa	filarial common antigen
775	3	6	13	gi|158599018|gb|EDP36748.1|	Nematoda	Brugia malayi	Ubiquinol-cytochrome C reductase hinge protein
775	3	6	13	gi|1087023|gb|AAB35316.1|	Nematoda	Dirofilaria immitis	filarial common antigen
776	2	2	16	isotig08359_1	Translated Transcript	Onchocerca flexuosa	Homology to 'chaperonin-10 kDa' from 'Brugia malayi'
777	48	72	174	gi|15213122|gb|AAK85734.1|	Nematoda	Brugia malayi	beta-G spectrin
778	7	10	22	isotig06579_1	Translated Transcript	Onchocerca flexuosa	Homology to 'hypothetical protein Bm1_38270' from 'Brugia malayi'
779	8	10	43	BM20228	WormBase	Brugia malayi
779	8	10	43	gi|170590898|ref|XP_001900208.1|	Nematoda	Brugia malayi	lactate dehydrogenase.
780	3	4	16	gi|158589464|gb|EDP28446.1|	Nematoda	Brugia malayi	Ras-related protein Rab-11B, putative
781	5	7	23	gi|166202464|gb|ABY84641.1|	Nematoda	Wuchereria bancrofti	enolase
782	11	17	43	BM18833	WormBase	Brugia malayi
782	11	17	43	gi|158593899|gb|EDP32493.1|	Nematoda	Brugia malayi	Pyruvate kinase, M2 isozyme, putative
783	22	37	88	gi|312087944|ref|XP_003145669.1|	Nematoda	Loa loa	troponin T
784	6	6	12	gi|307763646|gb|EFO22880.1|	Nematoda	Loa loa	40S ribosomal protein S4
785	2	3	8	isotig12514_1	Translated Transcript	Onchocerca flexuosa	Homology to 'beta-galactosidase, putative' from 'Aspergillus flavus NRRL3357'
785	2	3	8	isotig12515_1	Translated Transcript	Onchocerca flexuosa	Homology to 'beta-D-glucuronidase' from 'Streptomyces hygroscopicus ATCC 53653'
786	6	8	18	gi|312071353|ref|XP_003138569.1|	Nematoda	Loa loa	26S protease regulatory subunit 8
787	7	9	10	isotig13890_1	Translated Transcript	Onchocerca flexuosa	Homology to 'Immunoglobulin I-set domain containing protein' from 'Brugia malayi'
788	7	9	22	BM20803	WormBase	Brugia malayi
789	6	7	18	gi|15799251|dbj|BAB68543.1|	Nematoda	Ascaris suum	glyceraldehyde-3-phosphate dehydrogenase
790	2	3	4	BM20284	WormBase	Brugia malayi
790	2	3	4	gi|312085004|ref|XP_003144505.1|	Nematoda	Loa loa	hypothetical protein LOAG_08927
790	2	3	4	gi|158592412|gb|EDP31012.1|	Nematoda	Brugia malayi	NADH-ubiquinone oxidoreductase ASHI subunit, mitochondrial precursor, putative
791	4	4	12	isotig07484_1	Translated Transcript	Onchocerca flexuosa	Homology to 'hydroxyacyl-Coenzyme A dehydrogenase/3-ketoacyl-Coenzyme A thiolase/enoyl-Coenzyme A hydratase' from 'Brugia malayi'
791	4	4	12	isotig07485_1	Translated Transcript	Onchocerca flexuosa	Homology to 'hydroxyacyl-Coenzyme A dehydrogenase/3-ketoacyl-Coenzyme A thiolase/enoyl-Coenzyme A hydratase' from 'Brugia malayi'
792	3	4	7	gi|170587060|ref|XP_001898297.1|	Nematoda	Brugia malayi	60S ribosomal protein L10
792	3	4	7	gi|307764885|gb|EFO24119.1|	Nematoda	Loa loa	60S ribosomal protein L10
793	6	8	17	isotig07793_1	Translated Transcript	Onchocerca flexuosa	Homology to 'leukocyte cell-derived chemotaxin 2 precursor' from 'Brugia malayi'
794	4	6	7	gi|307758828|gb|EFO18062.1|	Nematoda	Loa loa	hypothetical protein LOAG_10434
795	3	5	14	isotig06833_1	Translated Transcript	Onchocerca flexuosa	Homology to 'Proteasome A-type and B-type family protein' from 'Brugia malayi'
795	3	5	14	isotig06834_1	Translated Transcript	Onchocerca flexuosa	Homology to 'Proteasome A-type and B-type family protein' from 'Brugia malayi'
796	1	2	7	GMRH4OU01C8MI7	Translated Transcript	Onchocerca flexuosa	No BLAST Hit
797	2	2	2	isotig11895_1	Translated Transcript	Onchocerca flexuosa	Homology to 'pantothenate kinase family protein' from 'Brugia malayi'
797	2	2	2	gi|312078412|ref|XP_003141727.1|	Nematoda	Loa loa	pantothenate kinase
797	2	2	2	gi|170589511|ref|XP_001899517.1|	Nematoda	Brugia malayi	pantothenate kinase family protein
798	10	15	40	BM06838	WormBase	Brugia malayi
798	10	15	40	gi|158591653|gb|EDP30258.1|	Nematoda	Brugia malayi	T-complex protein 1, epsilon subunit, putative
799	4	5	11	gi|312089508|ref|XP_003146273.1|	Nematoda	Loa loa	hypothetical protein LOAG_10701
800	9	18	80	isotig22331	Translated Transcript	Onchocerca flexuosa	No BLAST Hit
801	2	2	2	gi|308467826|ref|XP_003096158.1|	Nematoda	Caenorhabditis remanei	hypothetical protein CRE_30383
802	6	9	22	BM17461	WormBase	Brugia malayi
802	6	9	22	gi|455103|gb|AAA16307.1|	Nematoda	Brugia malayi	high mobility group protein
802	6	9	23	gi|312102408|ref|XP_003149898.1|	Nematoda	Loa loa	high mobility group protein 1
802	6	9	23	gi|158596188|gb|EDP34582.1|	Nematoda	Brugia malayi	high mobility group protein, putative
802	6	9	22	gi|126202217|gb|ABN80426.1|	Nematoda	Wuchereria bancrofti	high mobility group protein 1
802	6	9	23	gi|126202208|gb|ABN80425.1|	Nematoda	Brugia malayi	high mobility group protein 1
803	23	34	133	BM16267	WormBase	Brugia malayi
803	23	34	133	gi|170578013|ref|XP_001894227.1|	Nematoda	Brugia malayi	prolyl oligopeptidase family protein
804	12	16	61	BM00925	WormBase	Brugia malayi
804	12	16	61	gi|158596280|gb|EDP34655.1|	Nematoda	Brugia malayi	phosphoenolpyruvate carboxykinase [GTP] , putative
804	12	16	61	BM17412	WormBase	Brugia malayi
805	15	22	51	gi|28627982|gb|AAN46118.1|	Nematoda	Heterodera glycines	intermediate filament protein HG-IF1
806	6	7	16	isotig01605_1	Translated Transcript	Onchocerca flexuosa	No BLAST Hit
807	3	4	7	isotig14056_1	Translated Transcript	Onchocerca flexuosa	Homology to 'alkyldihydroxyacetonephosphate synthase' from 'Brugia malayi'
808	3	4	10	BM19315	WormBase	Brugia malayi
808	3	4	10	gi|170588829|ref|XP_001899176.1|	Nematoda	Brugia malayi	hypothetical protein Bm1_38615
809	41	64	153	gi|158590970|gb|EDP29585.1|	Nematoda	Brugia malayi	beta-G spectrin, putative
810	26	34	86	BM03828	WormBase	Brugia malayi
810	26	34	86	gi|170581626|ref|XP_001895763.1|	Nematoda	Brugia malayi	Probable clathrin heavy chain
810	26	34	86	BM17056	WormBase	Brugia malayi
811	14	18	91	gi|9438176|gb|AAF87583.1|AF278536_1	Nematoda	Parastrongyloides trichosuri	heat shock 70 protein
812	6	7	15	BM01706	WormBase	Brugia malayi
812	6	7	15	gi|307763061|gb|EFO22295.1|	Nematoda	Loa loa	hypothetical protein LOAG_06193
813	11	15	36	BM17195	WormBase	Brugia malayi
814	4	5	12	isotig04235_1	Translated Transcript	Onchocerca flexuosa	Homology to 'hypothetical protein Bm1_22075' from 'Brugia malayi'
815	2	2	4	contig04221	Translated Transcript	Onchocerca flexuosa	No BLAST Hit
816	4	5	11	gi|158591645|gb|EDP30250.1|	Nematoda	Brugia malayi	60S ribosomal protein L21, putative
816	4	5	11	gi|312074450|ref|XP_003139976.1|	Nematoda	Loa loa	60S ribosomal protein L21
817	7	14	38	isotig07444_1	Translated Transcript	Onchocerca flexuosa	Homology to 'Sugar transporter family protein' from 'Brugia malayi'
817	7	14	38	isotig07445_1	Translated Transcript	Onchocerca flexuosa	Homology to 'Sugar transporter family protein' from 'Brugia malayi'
818	6	8	30	gi|307769178|gb|EFO28412.1|	Nematoda	Loa loa	hypothetical protein LOAG_00058
819	4	5	13	isotig14286_1	Translated Transcript	Onchocerca flexuosa	Homology to 'Nuclear anchorage protein 1' from 'Brugia malayi'
820	4	5	6	gi|312086076|ref|XP_003144935.1|	Nematoda	Loa loa	proteasome subunit alpha type 1
821	3	4	4	isotig07755_1	Translated Transcript	Onchocerca flexuosa	Homology to 'Filamin/ABP280 repeat family protein' from 'Brugia malayi'
822	3	4	10	isotig16281_1	Translated Transcript	Onchocerca flexuosa	Homology to 'CAP-Gly domain containing protein' from 'Brugia malayi'
823	4	9	89	gi|312103960|ref|XP_003150284.1|	Nematoda	Loa loa	hypothetical protein LOAG_14743
824	3	4	4	gi|307753277|gb|EFO12511.1|	Nematoda	Loa loa	hypothetical protein LOAG_16022
824	3	4	4	gi|312100920|ref|XP_003149496.1|	Nematoda	Loa loa	hypothetical protein LOAG_13944
825	2	3	3	isotig07364_1	Translated Transcript	Onchocerca flexuosa	Homology to 'ubiquitin C-terminal hydrolase UCH-L5' from 'Brugia malayi'
826	1	2	2	isotig19581_1	Translated Transcript	Onchocerca flexuosa	Homology to 'ADP-specific Phosphofructokinase/Glucokinase conserved region family protein' from 'Brugia malayi'
827	3	5	13	gi|170577150|ref|XP_001893900.1|	Nematoda	Brugia malayi	Chloride intracellular channel exc-4 (Excretory canal abnormal protein4)
828	2	4	9	isotig08262_1	Translated Transcript	Onchocerca flexuosa	Homology to '60S ribosomal protein L6' from 'Brugia malayi'
829	5	5	11	gi|170578608|ref|XP_001894478.1|	Nematoda	Brugia malayi	40S ribosomal protein S9
829	5	5	11	gi|307756920|gb|EFO16154.1|	Nematoda	Loa loa	40S ribosomal protein S9
830	6	9	14	gi|2959348|emb|CAA12260.1|	Nematoda	Brugia pahangi	troponin
831	7	8	11	BM05107	WormBase	Brugia malayi
831	7	8	11	gi|158600645|gb|EDP37773.1|	Nematoda	Brugia malayi	T-complex protein 1, gamma subunit, putative
832	8	10	13	isotig02746_1	Translated Transcript	Onchocerca flexuosa	Homology to '60S ribosomal protein L3' from 'Brugia malayi'
833	5	6	12	gi|46407109|emb|CAG26196.1|	Nematoda	Ostertagia ostertagi	unnamed protein product
834	4	4	6	BM21006	WormBase	Brugia malayi
835	3	3	3	isotig09204_1	Translated Transcript	Onchocerca flexuosa	Homology to 'eukaryotic translation initiation factor 2 subunit 1' from 'Brugia malayi'
835	3	3	3	gi|312086582|ref|XP_003145133.1|	Nematoda	Loa loa	eukaryotic translation initiation factor 2 subunit 1
836	5	7	9	isotig04485_1	Translated Transcript	Onchocerca flexuosa	Homology to '60S ribosomal protein L15' from 'Brugia malayi'
836	5	7	9	gi|312094875|ref|XP_003148173.1|	Nematoda	Loa loa	hypothetical protein LOAG_12612
836	5	7	9	gi|170581344|ref|XP_001895644.1|	Nematoda	Brugia malayi	60S ribosomal protein L15
836	5	7	9	isotig04489_1	Translated Transcript	Onchocerca flexuosa	Homology to '60S ribosomal protein L15' from 'Brugia malayi'
836	5	7	9	isotig04487_1	Translated Transcript	Onchocerca flexuosa	Homology to '60S ribosomal protein L15' from 'Brugia malayi'
837	4	5	8	isotig01388_1	Translated Transcript	Onchocerca flexuosa	Homology to 'calcyclin binding protein-like' from 'Brugia malayi' AND homology to 'SGS domain protein' from 'Entamoeba histolytica HM-1:IMSS'
837	4	5	8	isotig01394_1	Translated Transcript	Onchocerca flexuosa	Homology to 'calcyclin binding protein-like' from 'Brugia malayi'
838	2	2	4	isotig14982_1	Translated Transcript	Onchocerca flexuosa	Homology to 'Mitochondrial ATP synthase g subunit family protein' from 'Brugia malayi'
839	3	3	14	isotig12156_1	Translated Transcript	Onchocerca flexuosa	Homology to 'Succinate dehydrogenase cytochrome b560 subunit, mitochondrialprecursor' from 'Brugia malayi'
840	9	12	29	isotig11830_1	Translated Transcript	Onchocerca flexuosa	No BLAST Hit
841	4	5	15	gi|312079292|ref|XP_003142111.1|	Nematoda	Loa loa	40S ribosomal protein S8
842	4	5	7	isotig10353_1	Translated Transcript	Onchocerca flexuosa	Homology to 'hypothetical protein Bm1_17405' from 'Brugia malayi'
843	14	24	234	gi|187037858|emb|CAP23295.1|	Nematoda	Caenorhabditis briggsae AF16	hypothetical protein CBG_02167
844	5	5	9	isotig14632_1	Translated Transcript	Onchocerca flexuosa	Homology to 'Serine carboxypeptidase F41C3.5 precursor' from 'Brugia malayi'
845	4	6	21	BM07154	WormBase	Brugia malayi
846	9	14	43	BM21667	WormBase	Brugia malayi
846	9	14	43	gi|158590723|gb|EDP29338.1|	Nematoda	Brugia malayi	Heat shock 70 kDa protein F, mitochondrial precursor, putative
847	7	11	22	BM04256	WormBase	Brugia malayi
848	5	6	14	gi|158596817|gb|EDP35096.1|	Nematoda	Brugia malayi	60S ribosomal protein L18a, putative
849	2	4	15	isotig12375_1	Translated Transcript	Onchocerca flexuosa	Homology to 'pyruvate dehydrogenase testis-specific beta subunit' from 'Ascaris suum'
850	3	4	6	isotig16433_1	Translated Transcript	Onchocerca flexuosa	Homology to '60S ribosomal protein L8' from 'Brugia malayi'
851	4	6	18	GMRH4OU01BCK3H	Translated Transcript	Onchocerca flexuosa	No BLAST Hit
852	3	3	7	isotig04775_1	Translated Transcript	Onchocerca flexuosa	Homology to 'Lipase family protein' from 'Brugia malayi'
852	3	3	7	isotig04777_1	Translated Transcript	Onchocerca flexuosa	Homology to 'Lipase family protein' from 'Brugia malayi'
853	2	4	5	isotig20882_1	Translated Transcript	Onchocerca flexuosa	Homology to 'myosin heavy chain B (MHC B)' from 'Brugia malayi'
854	8	8	20	gi|307768634|gb|EFO27868.1|	Nematoda	Loa loa	protein phosphatase PP2A regulatory subunit
855	6	9	45	gi|307766234|gb|EFO25468.1|	Nematoda	Loa loa	proteasome subunit alpha type 6
856	3	3	3	gi|307763657|gb|EFO22891.1|	Nematoda	Loa loa	small nuclear ribonucleoprotein sm d1
857	12	21	75	BM13224	WormBase	Brugia malayi
857	12	21	75	gi|158600852|gb|EDP37909.1|	Nematoda	Brugia malayi	Rab GDP dissociation inhibitor alpha, putative
858	9	14	53	gi|199588908|tpg|DAA05867.1|	Nematoda	Xiphinema index	TPA_inf: eukaryotic translation elongation factor 1A
859	3	4	7	isotig09199_1	Translated Transcript	Onchocerca flexuosa	Homology to 'NADH-ubiquinone oxidoreductase 51 kDa subunit, mitochondrial precursor' from 'Brugia malayi'
860	3	4	8	BM21001	WormBase	Brugia malayi
860	3	4	8	gi|158591142|gb|EDP29755.1|	Nematoda	Brugia malayi	Galactoside-binding lectin family protein
861	3	3	4	gi|312093712|ref|XP_003147778.1|	Nematoda	Loa loa	60S ribosomal protein L10a
862	4	4	9	isotig07170_1	Translated Transcript	Onchocerca flexuosa	Homology to 'NAC domain containing protein' from 'Brugia malayi'
862	4	4	9	gi|312084276|ref|XP_003144209.1|	Nematoda	Loa loa	NAC domain-containing protein
862	4	4	9	gi|158601470|gb|EDP38376.1|	Nematoda	Brugia malayi	NAC domain containing protein
863	1	2	2	isotig08114_1	Translated Transcript	Onchocerca flexuosa	Homology to 'ras-related protein Rab-21' from 'Brugia malayi'
863	1	2	2	isotig08115_1	Translated Transcript	Onchocerca flexuosa	Homology to 'ras-related protein Rab-21' from 'Brugia malayi'
864	7	9	16	gi|312075617|ref|XP_003140496.1|	Nematoda	Loa loa	proteasome regulatory particle
865	4	7	22	gi|158594196|gb|EDP32782.1|	Nematoda	Brugia malayi	Glycoprotein 25L2 precursor, putative
866	2	2	3	isotig03873_1	Translated Transcript	Onchocerca flexuosa	Homology to '26S proteasome non-ATPase regulatory subunit Nin1/mts3 family protein' from 'Brugia malayi'
867	1	2	5	isotig10954_1	Translated Transcript	Onchocerca flexuosa	Homology to 'Putative arsenical pump-driving ATPase' from 'Brugia malayi'
867	1	2	5	gi|307767463|gb|EFO26697.1|	Nematoda	Loa loa	Asna1 protein
868	2	2	2	gi|312097447|ref|XP_003148978.1|	Nematoda	Loa loa	vps4b-prov protein
869	2	2	4	isotig12891_1	Translated Transcript	Onchocerca flexuosa	Homology to 'cytochrome c oxidase subunit II' from 'Onchocerca volvulus'
870	15	21	76	gi|187035355|emb|CAP25236.1|	Nematoda	Caenorhabditis briggsae AF16	CBR-DAF-21 protein
871	2	3	3	isotig07809_1	Translated Transcript	Onchocerca flexuosa	No BLAST Hit
872	8	11	129	gi|297592031|gb|ADI46817.1|	Nematoda	Haemonchus contortus	glyceraldehyde-3-phosphate dehydrogenase
873	2	3	4	isotig17336_1	Translated Transcript	Onchocerca flexuosa	Homology to 'NDRG3 protein' from 'Brugia malayi'
873	2	3	4	gi|170577221|ref|XP_001893929.1|	Nematoda	Brugia malayi	NDRG3 protein
874	2	3	3	isotig10969_1	Translated Transcript	Onchocerca flexuosa	Homology to 'Aminopeptidase P, N-terminal domain containing protein' from 'Brugia malayi'
875	1	2	4	isotig10883_1	Translated Transcript	Onchocerca flexuosa	Homology to 'Mitochondrial import inner membrane translocase subunit TIM10, putative' from 'Brugia malayi'
876	13	24	124	gi|307759874|gb|EFO19108.1|	Nematoda	Loa loa	myosin
877	6	8	15	T03F1.3	WormBase	Caenorhabditis elegans	phosphoglycerate kinase
878	23	38	108	gi|158600641|gb|EDP37771.1|	Nematoda	Brugia malayi	Troponin T, putative
879	2	2	5	isotig07087_1	Translated Transcript	Onchocerca flexuosa	Homology to '40S ribosomal protein S30' from 'Brugia malayi'
879	2	2	5	gi|170594740|ref|XP_001902113.1|	Nematoda	Brugia malayi	40S ribosomal protein S30
880	1	2	2	isotig10230_1	Translated Transcript	Onchocerca flexuosa	Homology to 'Acyl-CoA oxidase family protein' from 'Brugia malayi'
881	2	3	10	isotig11449_1	Translated Transcript	Onchocerca flexuosa	No BLAST Hit
882	8	10	27	gi|312066581|ref|XP_003136338.1|	Nematoda	Loa loa	moesin
883	9	11	28	gi|307765152|gb|EFO24386.1|	Nematoda	Loa loa	pyruvate kinase
884	9	21	90	BM22204	WormBase	Brugia malayi
885	3	3	4	gi|307762430|gb|EFO21664.1|	Nematoda	Loa loa	UDP-glucose pyrophosphorylase
886	2	2	4	BM02675	WormBase	Brugia malayi
886	2	2	4	gi|307767118|gb|EFO26352.1|	Nematoda	Loa loa	40S ribosomal protein S5
886	2	2	4	isotig11989_1	Translated Transcript	Onchocerca flexuosa	Homology to '40S ribosomal protein S5' from 'Brugia malayi'
886	2	2	4	isotig11988_1	Translated Transcript	Onchocerca flexuosa	Homology to '40S ribosomal protein S5' from 'Brugia malayi'
887	9	12	61	gi|307759516|gb|EFO18750.1|	Nematoda	Loa loa	succinate-ubiquinone oxidoreductase
888	2	2	7	isotig06767_1	Translated Transcript	Onchocerca flexuosa	Homology to 'Histidine acid phosphatase family protein' from 'Brugia malayi'
888	2	2	7	isotig06768_1	Translated Transcript	Onchocerca flexuosa	Homology to 'Histidine acid phosphatase family protein' from 'Brugia malayi'
889	2	2	2	isotig06940_1	Translated Transcript	Onchocerca flexuosa	Homology to 'MSP domain containing protein' from 'Brugia malayi'
890	6	10	19	isotig04519_1	Translated Transcript	Onchocerca flexuosa	Homology to 'beta-G spectrin' from 'Brugia malayi'
890	6	10	19	isotig04521_1	Translated Transcript	Onchocerca flexuosa	Homology to 'beta-G spectrin' from 'Brugia malayi'
891	2	2	3	isotig03489_1	Translated Transcript	Onchocerca flexuosa	Homology to 'Proteasome A-type and B-type family protein' from 'Brugia malayi'
891	2	2	3	isotig03493_1	Translated Transcript	Onchocerca flexuosa	Homology to 'Proteasome A-type and B-type family protein' from 'Brugia malayi'
891	2	2	3	isotig03492_1	Translated Transcript	Onchocerca flexuosa	Homology to 'Proteasome A-type and B-type family protein' from 'Brugia malayi'
891	2	2	3	isotig03491_1	Translated Transcript	Onchocerca flexuosa	Homology to 'Proteasome A-type and B-type family protein' from 'Brugia malayi'
891	2	2	3	isotig03490_1	Translated Transcript	Onchocerca flexuosa	Homology to 'Proteasome A-type and B-type family protein' from 'Brugia malayi'
892	3	3	9	isotig16435_1	Translated Transcript	Onchocerca flexuosa	Homology to 'Sugar transporter family protein' from 'Brugia malayi'
893	1	2	2	isotig22840	Translated Transcript	Onchocerca flexuosa	No BLAST Hit
894	28	34	50	gi|170571242|ref|XP_001891652.1|	Nematoda	Brugia malayi	myosin heavy chain, nonmuscle type 1
895	6	8	17	gi|54303719|gb|AAV33247.1|	Nematoda	Onchocerca volvulus	independent phosphoglycerate mutase
896	4	7	12	isotig12926_1	Translated Transcript	Onchocerca flexuosa	Homology to '60S ribosomal protein L10' from 'Brugia malayi'
897	2	4	8	isotig04412_1	Translated Transcript	Onchocerca flexuosa	Homology to 'ARMET-like protein precursor' from 'Brugia malayi'
898	2	2	3	isotig00635_1	Translated Transcript	Onchocerca flexuosa	Homology to 'myotactin form B' from 'Brugia malayi'
899	4	7	17	gi|307766344|gb|EFO25578.1|	Nematoda	Loa loa	transaldolase
900	3	3	9	gi|170588333|ref|XP_001898928.1|	Nematoda	Brugia malayi	20S proteasome alpha5 subunit
900	3	3	9	gi|307768173|gb|EFO27407.1|	Nematoda	Loa loa	20S proteasome alpha5 subunit
901	1	2	2	isotig03091_1	Translated Transcript	Onchocerca flexuosa	Homology to 'hypothetical protein' from 'Brugia malayi'
902	53	86	352	gi|170593755|ref|XP_001901629.1|	Nematoda	Brugia malayi	Myosin tail family protein
903	15	25	112	gi|308501967|ref|XP_003113168.1|	Nematoda	Caenorhabditis remanei	CRE-BEN-1 protein
904	2	3	3	BM20628	WormBase	Brugia malayi
904	2	3	3	gi|307760640|gb|EFO19874.1|	Nematoda	Loa loa	mm-Mago
904	2	3	3	isotig17344_1	Translated Transcript	Onchocerca flexuosa	Homology to 'Mago nashi protein homolog' from 'Brugia malayi'
905	11	15	37	BM05764	WormBase	Brugia malayi
905	11	15	37	BM16679	WormBase	Brugia malayi
906	7	8	17	gi|31580769|gb|AAP51177.1|	Nematoda	Ascaris suum	fumarase
907	5	8	17	BM20842	WormBase	Brugia malayi
907	5	8	17	gi|312066736|ref|XP_003136412.1|	Nematoda	Loa loa	DnaJ domain-containing protein
907	5	8	17	gi|158591603|gb|EDP30208.1|	Nematoda	Brugia malayi	DnaJ domain containing protein
908	2	2	2	isotig11776_1	Translated Transcript	Onchocerca flexuosa	Homology to 'retinoblastoma-binding protein.' from 'Brugia malayi'
909	3	3	3	isotig05593_1	Translated Transcript	Onchocerca flexuosa	No BLAST Hit
910	3	5	12	gi|736688|gb|AAA64515.1|	Nematoda	Onchocerca volvulus	paramyosin-like antigen
911	6	9	32	gi|312066473|ref|XP_003136287.1|	Nematoda	Loa loa	cyclophilin-type peptidyl-prolyl cis-trans isomerase-15
912	3	5	6	isotig19841	Translated Transcript	Onchocerca flexuosa	No BLAST Hit
913	9	12	20	gi|158590604|gb|EDP29219.1|	Nematoda	Brugia malayi	vacuolar ATP synthase catalytic subunit A, osteoclast isoform, putative
913	9	12	20	gi|312068231|ref|XP_003137117.1|	Nematoda	Loa loa	vacuolar H ATPase family member
914	2	3	4	isotig09120_1	Translated Transcript	Onchocerca flexuosa	Homology to 'Leucine AminoPeptidase family member (lap-1)' from 'Caenorhabditis elegans'
915	2	3	4	isotig11454_1	Translated Transcript	Onchocerca flexuosa	Homology to 'hypothetical protein Bm1_07345' from 'Brugia malayi'
916	1	2	4	isotig07399_1	Translated Transcript	Onchocerca flexuosa	Homology to 'HIT domain containing protein' from 'Brugia malayi'
917	7	11	73	gi|316974140|gb|EFV57666.1|	Nematoda	Trichinella spiralis	ATP synthase F1, beta subunit
918	8	11	31	gi|312070027|ref|XP_003137956.1|	Nematoda	Loa loa	ADP/ATP translocase
919	4	8	108	gi|1351314|sp|P48822.1|TDX1_BRUMA	Nematoda	Brugia malayi	Thioredoxin peroxidase 1
919	4	8	108	gi|310789150|gb|ADP24700.1|	Nematoda	Brugia malayi	thioredoxin peroxidase
919	4	8	108	gi|220900809|gb|ACL82593.1|	Nematoda	Wuchereria bancrofti	thioredoxin peroxidase 1
920	3	3	8	isotig05302_1	Translated Transcript	Onchocerca flexuosa	Homology to '40S ribosomal protein S3' from 'Brugia malayi'
921	1	2	3	gi|307767263|gb|EFO26497.1|	Nematoda	Loa loa	hypothetical protein LOAG_01983
922	13	19	58	gi|17559162|ref|NP_506626.1|	Nematoda	Caenorhabditis elegans	abnormal DAuer Formation family member (daf-21)
923	4	4	7	gi|307755395|gb|EFO14629.1|	Nematoda	Loa loa	hypothetical protein LOAG_13887
924	9	12	64	gi|1935058|gb|AAC47546.1|	Nematoda	Teladorsagia circumcincta	galectin
925	14	22	79	BM00382	WormBase	Brugia malayi
926	8	9	11	gi|312098597|ref|XP_003149105.1|	Nematoda	Loa loa	myosin heavy chain B
927	10	11	23	gi|312068592|ref|XP_003137286.1|	Nematoda	Loa loa	T-complex protein 1
928	4	5	7	BM16972	WormBase	Brugia malayi
928	4	5	7	gi|158597385|gb|EDP35549.1|	Nematoda	Brugia malayi	Thrombospondin type 1 domain containing protein
929	2	2	2	gi|256709141|gb|ACV20950.1|	Nematoda	Mononchoides sp. RS5441	large subunit ribosomal protein 29
929	2	2	2	gi|5139441|emb|CAB45531.1|	Nematoda	Globodera rostochiensis	60S ribosomal protein L29
929	2	2	2	gi|256709153|gb|ACV20956.1|	Nematoda	Oigolaimella attenuata	large subunit ribosomal protein 29
929	2	2	2	gi|256709151|gb|ACV20955.1|	Nematoda	Myctolaimus sp. RS5442	large subunit ribosomal protein 29
929	2	2	2	gi|256709149|gb|ACV20954.1|	Nematoda	Neodiplogaster sp. WEM-2009	large subunit ribosomal protein 29
930	12	19	36	BM21341	WormBase	Brugia malayi
930	12	19	36	gi|158591518|gb|EDP30131.1|	Nematoda	Brugia malayi	Moesin/ezrin/radixin homolog 1, putative
931	7	9	13	gi|312088746|ref|XP_003145979.1|	Nematoda	Loa loa	60S ribosomal protein L3
932	2	3	5	gi|312080715|ref|XP_003142719.1|	Nematoda	Loa loa	oxidoreductase
933	3	3	3	isotig00594_1	Translated Transcript	Onchocerca flexuosa	Homology to '60S ribosomal protein L11' from 'Brugia malayi'
933	3	3	3	gi|307765941|gb|EFO25175.1|	Nematoda	Loa loa	60S ribosomal protein L11
933	3	3	3	gi|170573167|ref|XP_001892371.1|	Nematoda	Brugia malayi	60S ribosomal protein L11
933	3	3	3	isotig00595_1	Translated Transcript	Onchocerca flexuosa	Homology to '60S ribosomal protein L11' from 'Brugia malayi'
934	8	14	54	gi|307759106|gb|EFO18340.1|	Nematoda	Loa loa	succinate dehydrogenase iron-sulfur protein
935	2	3	4	BM18202	WormBase	Brugia malayi
935	2	3	4	gi|307765544|gb|EFO24778.1|	Nematoda	Loa loa	ubiquitin conjugating enzyme protein 13
935	2	3	4	gi|170586062|ref|XP_001897800.1|	Nematoda	Brugia malayi	Ubiquitin conjugating enzyme protein 13
935	2	3	4	isotig16206_1	Translated Transcript	Onchocerca flexuosa	Homology to 'ubiquitin conjugating enzyme protein 13' from 'Brugia malayi'
936	8	17	133	gi|312067937|ref|XP_003136978.1|	Nematoda	Loa loa	hypothetical protein LOAG_01391
937	5	5	7	gi|307758736|gb|EFO17970.1|	Nematoda	Loa loa	Arp2/3 complex component protein 1
938	3	5	8	BM07886	WormBase	Brugia malayi
938	3	5	8	gi|170597027|ref|XP_001902984.1|	Nematoda	Brugia malayi	retinoblastoma-binding protein.
939	4	7	7	isotig07464_1	Translated Transcript	Onchocerca flexuosa	Homology to 'Pyridine nucleotide-disulphide oxidoreductase family protein' from 'Brugia malayi'
940	3	7	14	isotig14548_1	Translated Transcript	Onchocerca flexuosa	Homology to 'inosine-5'-monophosphate dehydrogenase family protein' from 'Brugia malayi'
941	6	8	20	BM06018	WormBase	Brugia malayi
941	6	8	20	BM19807	WormBase	Brugia malayi
942	2	3	7	BM19838	WormBase	Brugia malayi
943	2	2	2	isotig24085_1	Translated Transcript	Onchocerca flexuosa	No BLAST Hit
944	7	8	203	gi|13937125|gb|AAK50056.1|AF363629_1	Nematoda	Trichinella spiralis	enolase
944	7	8	203	gi|316968557|gb|EFV52822.1|	Nematoda	Trichinella spiralis	enolase
945	4	6	10	gi|312089336|ref|XP_003146208.1|	Nematoda	Loa loa	elongation factor Tu1
946	3	3	6	isotig13824_1	Translated Transcript	Onchocerca flexuosa	Homology to 'Protein prenyltransferase alpha subunit repeat containing protein' from 'Brugia malayi'
947	2	3	7	isotig07325_1	Translated Transcript	Onchocerca flexuosa	Homology to 'dnaK protein' from 'Brugia malayi'
947	2	3	7	isotig07327_1	Translated Transcript	Onchocerca flexuosa	Homology to 'dnaK protein' from 'Brugia malayi'
948	2	2	5	isotig07797_1	Translated Transcript	Onchocerca flexuosa	Homology to 'oxidoreductase, short chain dehydrogenase/reductase family protein' from 'Brugia malayi'
949	1	2	2	isotig21357_1	Translated Transcript	Onchocerca flexuosa	Homology to 'KH domain containing protein' from 'Brugia malayi'
950	26	30	44	gi|307762111|gb|EFO21345.1|	Nematoda	Loa loa	hypothetical protein LOAG_07143
951	9	14	62	gi|307761927|gb|EFO21161.1|	Nematoda	Loa loa	RAL-1 protein
952	4	4	4	isotig14180_1	Translated Transcript	Onchocerca flexuosa	No BLAST Hit
953	25	40	178	gi|312092048|ref|XP_003147199.1|	Nematoda	Loa loa	myosin tail family protein
954	9	12	18	gi|2597972|emb|CAA04877.1|	Nematoda	Litomosoides sigmodontis	RAL-1 protein
955	12	19	82	gi|307763849|gb|EFO23083.1|	Nematoda	Loa loa	LFI-1
956	3	5	14	isotig14088_1	Translated Transcript	Onchocerca flexuosa	Homology to 'hypothetical protein Bm1_08750' from 'Brugia malayi'
957	4	5	9	gi|5457310|emb|CAB48391.1|	Nematoda	Globodera rostochiensis	peroxiredoxin
958	3	3	8	BM00134	WormBase	Brugia malayi
958	3	3	8	gi|307760381|gb|EFO19615.1|	Nematoda	Loa loa	rab family protein 18
959	2	3	13	gi|307753902|gb|EFO13136.1|	Nematoda	Loa loa	hypothetical protein LOAG_15394
960	2	4	7	isotig22162_1	Translated Transcript	Onchocerca flexuosa	Homology to 'Ras-related protein R-Ras2' from 'Brugia malayi'
961	2	3	9	gi|158600730|gb|EDP37836.1|	Nematoda	Brugia malayi	hypothetical protein Bm1_09325
962	3	3	9	isotig00717	Translated Transcript	Onchocerca flexuosa	No BLAST Hit
962	3	3	9	isotig00721	Translated Transcript	Onchocerca flexuosa	No BLAST Hit
962	3	3	9	isotig00720	Translated Transcript	Onchocerca flexuosa	No BLAST Hit
963	12	21	80	gi|312097587|ref|XP_003149022.1|	Nematoda	Loa loa	hypothetical protein LOAG_13468
964	4	5	26	isotig06602_1	Translated Transcript	Onchocerca flexuosa	Homology to 'ligand-gated chloride channel subunit' from 'Dirofilaria immitis'
965	5	6	7	gi|307760389|gb|EFO19623.1|	Nematoda	Loa loa	hypothetical protein LOAG_08869
966	3	6	15	gi|170574398|ref|XP_001892797.1|	Nematoda	Brugia malayi	60S ribosomal protein L17
966	3	6	15	gi|312084272|ref|XP_003144207.1|	Nematoda	Loa loa	60S ribosomal protein L17
967	3	5	11	isotig16668_1	Translated Transcript	Onchocerca flexuosa	Homology to 'Adenosylhomocysteinase' from 'Brugia malayi'
968	8	15	69	gi|3273482|gb|AAC24752.1|	Nematoda	Dirofilaria immitis	transglutaminase precursor
969	4	5	7	isotig01328_1	Translated Transcript	Onchocerca flexuosa	Homology to 'glycosyl transferase, group 1 family protein' from 'Brugia malayi'
970	2	4	6	isotig19211_1	Translated Transcript	Onchocerca flexuosa	Homology to 'Probable electron transfer flavoprotein-ubiquinone oxidoreductase,mitochondrial precursor' from 'Brugia malayi'
971	5	8	25	gi|312088656|ref|XP_003145945.1|	Nematoda	Loa loa	transglutaminase
972	7	11	74	gi|307757002|gb|EFO16236.1|	Nematoda	Loa loa	hypothetical protein LOAG_12271
973	3	5	27	BM10283	WormBase	Brugia malayi
974	2	2	7	isotig14196_1	Translated Transcript	Onchocerca flexuosa	Homology to 'lysyl-tRNA synthetase' from 'Brugia malayi'
975	2	3	9	isotig08524_1	Translated Transcript	Onchocerca flexuosa	No BLAST Hit
975	2	3	9	isotig08526_1	Translated Transcript	Onchocerca flexuosa	No BLAST Hit
976	2	2	4	isotig20525_1	Translated Transcript	Onchocerca flexuosa	No BLAST Hit
977	2	2	6	BM20526	WormBase	Brugia malayi
977	2	2	6	isotig20925_1	Translated Transcript	Onchocerca flexuosa	Homology to 'Ras-related protein O-RAL' from 'Brugia malayi'
978	2	2	2	isotig17375_1	Translated Transcript	Onchocerca flexuosa	Homology to 'Ras-related protein ypt4' from 'Brugia malayi'
979	1	2	4	BM12640	WormBase	Brugia malayi
979	1	2	4	gi|312091683|ref|XP_003147068.1|	Nematoda	Loa loa	hypothetical protein LOAG_11501
979	1	2	4	gi|158595276|gb|EDP33843.1|	Nematoda	Brugia malayi	Cytochrome c oxidase polypeptide Vb, mitochondrial precursor, putative
979	1	2	4	isotig09736_1	Translated Transcript	Onchocerca flexuosa	Homology to 'Cytochrome c oxidase polypeptide Vb, mitochondrial precursor, putative' from 'Brugia malayi'
979	1	2	4	BM13535	WormBase	Brugia malayi
980	2	2	5	BM18413	WormBase	Brugia malayi
980	2	2	5	gi|307763431|gb|EFO22665.1|	Nematoda	Loa loa	60S ribosomal protein L30
980	2	2	5	gi|158594483|gb|EDP33067.1|	Nematoda	Brugia malayi	60S ribosomal protein L30, putative
980	2	2	5	gi|150982264|gb|ABR87334.1|	Nematoda	Koerneria sp. RS1982	large subunit ribosomal protein 30
980	2	2	5	gi|150982262|gb|ABR87333.1|	Nematoda	Pristionchus sp. 15 RS5229	large subunit ribosomal protein 30
980	2	2	5	gi|150982252|gb|ABR87328.1|	Nematoda	Pristionchus sp. 10 RS5133	large subunit ribosomal protein 30
980	2	2	5	gi|150982246|gb|ABR87325.1|	Nematoda	Pristionchus marianneae	large subunit ribosomal protein 30
980	2	2	5	gi|150982238|gb|ABR87321.1|	Nematoda	Pristionchus sp. 3 CZ3975	large subunit ribosomal protein 30
980	2	2	5	gi|150982236|gb|ABR87320.1|	Nematoda	Pristionchus uniformis	large subunit ribosomal protein 30
980	2	2	5	gi|150982230|gb|ABR87317.1|	Nematoda	Pristionchus maupasi	large subunit ribosomal protein 30
980	2	2	5	gi|150982228|gb|ABR87316.1|	Nematoda	Pristionchus pacificus	large subunit ribosomal protein 30
980	2	2	5	isotig23949_1	Translated Transcript	Onchocerca flexuosa	Homology to '60S ribosomal protein L30' from 'Brugia malayi'
981	4	7	7	isotig03944_1	Translated Transcript	Onchocerca flexuosa	Homology to 'Gamma-glutamylcysteine synthetase' from 'Onchocerca volvulus'
982	3	3	3	isotig13353_1	Translated Transcript	Onchocerca flexuosa	Homology to 'Ferm domain' from 'Brugia malayi'
983	3	3	3	BM21259	WormBase	Brugia malayi
983	3	3	3	gi|307767669|gb|EFO26903.1|	Nematoda	Loa loa	hypothetical protein LOAG_01578
983	3	3	3	gi|158591425|gb|EDP30038.1|	Nematoda	Brugia malayi	small nuclear ribonucleoprotein-associated protein homolog F9F13.90 - Arabidopsis thaliana, putative
984	2	2	3	BM07097	WormBase	Brugia malayi
984	2	2	3	gi|307767064|gb|EFO26298.1|	Nematoda	Loa loa	60S ribosomal protein L37-A
984	2	2	3	gi|158598727|gb|EDP36565.1|	Nematoda	Brugia malayi	60S ribosomal protein L37-A, putative
985	1	2	3	isotig21515	Translated Transcript	Onchocerca flexuosa	No BLAST Hit
986	15	21	77	gi|170595910|ref|XP_001902567.1|	Nematoda	Brugia malayi	kettin
987	27	44	172	gi|312068079|ref|XP_003137045.1|	Nematoda	Loa loa	hypothetical protein LOAG_01458
988	3	3	3	gi|307760450|gb|EFO19684.1|	Nematoda	Loa loa	LEThal family member
989	4	4	6	isotig15962_1	Translated Transcript	Onchocerca flexuosa	Homology to 'EF-1 guanine nucleotide exchange domain containing protein' from 'Brugia malayi' AND homology to 'EF-1 guanine nucleotide exchange domain containing protein' from 'Brugia malayi'
990	6	9	35	gi|57792488|gb|AAW56830.1|	Nematoda	Meloidogyne incognita	troponin C-like protein
991	1	2	3	isotig21940_1	Translated Transcript	Onchocerca flexuosa	Homology to 'Immunoglobulin I-set domain containing protein' from 'Brugia malayi'
992	2	3	4	isotig23738_1	Translated Transcript	Onchocerca flexuosa	Homology to 'Fructosamine kinase family protein' from 'Brugia malayi'
993	2	3	7	isotig05705_1	Translated Transcript	Onchocerca flexuosa	Homology to 'orotate phosphoribosyltransferase family protein' from 'Brugia malayi'
993	2	3	7	isotig05706_1	Translated Transcript	Onchocerca flexuosa	No BLAST Hit
994	2	3	14	gi|312078951|ref|XP_003141963.1|	Nematoda	Loa loa	hypothetical protein LOAG_06379
995	2	3	5	gi|1619853|gb|AAB16972.1|	Nematoda	Caenorhabditis elegans	rab10-like
995	2	3	5	gi|7508349|pir||T28972	Nematoda	Caenorhabditis elegans	hypothetical protein T23H2.6
995	2	3	5	gi|308475031|ref|XP_003099735.1|	Nematoda	Caenorhabditis remanei	CRE-RAB-10 protein
995	2	3	5	gi|307759181|gb|EFO18415.1|	Nematoda	Loa loa	RAB-10 protein
995	2	3	5	gi|187029236|emb|CAP31579.1|	Nematoda	Caenorhabditis briggsae AF16	CBR-RAB-10 protein
995	2	3	5	gi|170592955|ref|XP_001901230.1|	Nematoda	Brugia malayi	Ras-related protein Rab-10
995	2	3	5	gi|1703556|gb|AAC48200.1|	Nematoda	Caenorhabditis elegans	Rab family protein 10
996	4	7	23	gi|3273556|gb|AAC24762.1|	Nematoda	Onchocerca volvulus	ankyrin homolog LE1
996	4	7	23	gi|3982491|gb|AAC83413.1|	Nematoda	Onchocerca volvulus	ankyrin homolog LE1
997	6	7	13	BM05175	WormBase	Brugia malayi
997	6	7	13	gi|312066335|ref|XP_003136221.1|	Nematoda	Loa loa	TKL/MLK/ILK protein kinase
998	5	9	28	gi|4100353|gb|AAD00843.1|	Nematoda	Onchocerca volvulus	Ov87
999	2	2	3	isotig24070_1	Translated Transcript	Onchocerca flexuosa	Homology to 'putative 40S ribosomal protein RPS26' from 'Phoronis muelleri'
1000	1	2	9	isotig09563_1	Translated Transcript	Onchocerca flexuosa	Homology to 'Rho GDP-dissociation inhibitor 2' from 'Brugia malayi'
1000	1	2	9	gi|170589089|ref|XP_001899306.1|	Nematoda	Brugia malayi	Rho GDP-dissociation inhibitor 2
1001	15	18	34	gi|170594129|ref|XP_001901816.1|	Nematoda	Brugia malayi	Na,K-ATPase alpha subunit
1002	2	2	2	isotig07525_1	Translated Transcript	Onchocerca flexuosa	Homology to 'dimethylglycine dehydrogenase, mitochondrial precursor, putative' from 'Brugia malayi'
1003	13	19	51	gi|158591001|gb|EDP29616.1|	Nematoda	Brugia malayi	6-phosphogluconate dehydrogenase, decarboxylating, putative
1004	9	14	62	gi|316966293|gb|EFV50889.1|	Nematoda	Trichinella spiralis	tubulin beta chain
1005	5	5	6	isotig06438_1	Translated Transcript	Onchocerca flexuosa	Homology to 'hypothetical protein B0365.1' from 'Caenorhabditis elegans'
1005	5	5	6	isotig06439_1	Translated Transcript	Onchocerca flexuosa	Homology to 'Hypothetical protein CBG09435' from 'Caenorhabditis briggsae'
1006	2	3	7	isotig18307_1	Translated Transcript	Onchocerca flexuosa	Homology to 'Chain B, Crystal Structure Of The D1d2 Sub-Complex From The Human Snrnp Core Domain.' from 'Brugia malayi'
1006	2	3	7	gi|312078721|ref|XP_003141861.1|	Nematoda	Loa loa	small Nuclear Ribonucleoprotein family member
1006	2	3	7	gi|158590996|gb|EDP29611.1|	Nematoda	Brugia malayi	Chain B, Crystal Structure Of The D1d2 Sub-Complex From The Human Snrnp Core Domain., putative
1007	8	10	14	BM06596	WormBase	Brugia malayi
1007	8	10	14	gi|158591665|gb|EDP30269.1|	Nematoda	Brugia malayi	26S proteasome subunit P45 family protein
1008	2	2	3	isotig16926_1	Translated Transcript	Onchocerca flexuosa	Homology to 'aspartate aminotransferase' from 'Onchocerca volvulus'
1009	3	3	5	isotig02317_1	Translated Transcript	Onchocerca flexuosa	No BLAST Hit
1010	4	5	6	isotig08630_1	Translated Transcript	Onchocerca flexuosa	Homology to 'Metaxin 2' from 'Brugia malayi'
1011	3	3	7	BM20041	WormBase	Brugia malayi
1011	3	3	7	gi|170590528|ref|XP_001900024.1|	Nematoda	Brugia malayi	MTAP
1012	4	6	9	BM03254	WormBase	Brugia malayi
1012	4	6	9	gi|312078985|ref|XP_003141978.1|	Nematoda	Loa loa	rac GTPase
1012	4	6	9	BM08627	WormBase	Brugia malayi
1013	2	2	2	isotig04574_1	Translated Transcript	Onchocerca flexuosa	Homology to 'glutaminyl-tRNA synthetase' from 'Brugia malayi'
1013	2	2	2	isotig04577_1	Translated Transcript	Onchocerca flexuosa	Homology to 'glutaminyl-tRNA synthetase' from 'Brugia malayi'
1013	2	2	2	isotig04576_1	Translated Transcript	Onchocerca flexuosa	Homology to 'glutaminyl-tRNA synthetase' from 'Brugia malayi'
1013	2	2	2	isotig04575_1	Translated Transcript	Onchocerca flexuosa	Homology to 'glutaminyl-tRNA synthetase' from 'Brugia malayi'
1014	3	4	5	isotig02890_1	Translated Transcript	Onchocerca flexuosa	Homology to 'Ubiquitin carboxyl-terminal hydrolase family protein' from 'Brugia malayi'
1014	3	4	5	isotig02894_1	Translated Transcript	Onchocerca flexuosa	Homology to 'Ubiquitin carboxyl-terminal hydrolase family protein' from 'Brugia malayi'
1014	3	4	5	isotig02893_1	Translated Transcript	Onchocerca flexuosa	Homology to 'Ubiquitin carboxyl-terminal hydrolase family protein' from 'Brugia malayi'
1014	3	4	5	isotig02891_1	Translated Transcript	Onchocerca flexuosa	Homology to 'Ubiquitin carboxyl-terminal hydrolase family protein' from 'Brugia malayi'
1015	2	2	3	isotig21530_1	Translated Transcript	Onchocerca flexuosa	Homology to 'probable actin-binding protein UNC-115' from 'Brugia malayi'
1016	1	2	5	isotig06555_1	Translated Transcript	Onchocerca flexuosa	Homology to 'selenium donor protein' from 'Brugia malayi'
1017	3	3	15	isotig07055_1	Translated Transcript	Onchocerca flexuosa	Homology to 'serine protease inhibitor 1' from 'Onchocerca volvulus'
1018	3	3	4	BM01277	WormBase	Brugia malayi
1018	3	3	4	gi|307762102|gb|EFO21336.1|	Nematoda	Loa loa	cytokinesis
1018	3	3	4	gi|170583621|ref|XP_001896666.1|	Nematoda	Brugia malayi	BC040823 protein
1018	3	3	4	BM17504	WormBase	Brugia malayi
1019	4	8	24	gi|307765754|gb|EFO24988.1|	Nematoda	Loa loa	hypothetical protein LOAG_03493
1020	3	4	5	isotig13674_1	Translated Transcript	Onchocerca flexuosa	Homology to 'GDP-L-fucose synthetase' from 'Brugia malayi'
1021	2	3	7	isotig16070_1	Translated Transcript	Onchocerca flexuosa	Homology to 'beta-lactamase family protein' from 'Brugia malayi'
1022	6	11	37	gi|312068566|ref|XP_003137274.1|	Nematoda	Loa loa	phosphoglucose isomerase
1023	3	4	9	gi|68302098|gb|AAY89414.1|	Nematoda	Onchocerca volvulus	aspartate aminotransferase
1024	4	6	10	isotig18586_1	Translated Transcript	Onchocerca flexuosa	Homology to '2-oxoglutarate dehydrogenase E1 component, mitochondrial precursor' from 'Brugia malayi'
1025	2	4	10	gi|312072150|ref|XP_003138934.1|	Nematoda	Loa loa	ubiquitin-fold modifier-conjugating enzyme 1
1026	2	2	4	isotig14231_1	Translated Transcript	Onchocerca flexuosa	Homology to 'MGC83251 protein' from 'Brugia malayi'
1027	3	3	3	gi|307764989|gb|EFO24223.1|	Nematoda	Loa loa	hypothetical protein LOAG_04263
1028	5	6	184	gi|307768329|gb|EFO27563.1|	Nematoda	Loa loa	enolase
1029	4	7	42	BM09303	WormBase	Brugia malayi
1030	2	2	2	isotig16010_1	Translated Transcript	Onchocerca flexuosa	Homology to 'hypothetical protein F18A12.8' from 'Caenorhabditis elegans'
1031	3	4	8	isotig10908_1	Translated Transcript	Onchocerca flexuosa	Homology to '40S ribosomal protein S11' from 'Brugia malayi'
1031	3	4	8	gi|170586864|ref|XP_001898199.1|	Nematoda	Brugia malayi	40S ribosomal protein S11
1032	23	41	247	gi|307766408|gb|EFO25642.1|	Nematoda	Loa loa	hypothetical protein LOAG_02841
1033	4	6	7	BM06455	WormBase	Brugia malayi
1033	4	6	7	gi|170587794|ref|XP_001898659.1|	Nematoda	Brugia malayi	26S proteasome non-ATPase regulatory subunit 7
1034	2	2	4	GMRH4OU02JNFOA	Translated Transcript	Onchocerca flexuosa	No BLAST Hit
1034	2	2	4	isotig13530	Translated Transcript	Onchocerca flexuosa	No BLAST Hit
1035	23	37	229	gi|307767099|gb|EFO26333.1|	Nematoda	Loa loa	hypothetical protein LOAG_02157
1036	8	14	92	BM08793	WormBase	Brugia malayi
1037	6	7	13	gi|307768592|gb|EFO27826.1|	Nematoda	Loa loa	T-complex protein 1
1038	5	7	12	gi|2760081|emb|CAA75932.1|	Nematoda	Onchocerca volvulus	putative heparan sulfate
1039	3	4	14	isotig05135_1	Translated Transcript	Onchocerca flexuosa	Homology to 'sterol carrier protein' from 'Brugia malayi'
1039	3	4	14	isotig05136_1	Translated Transcript	Onchocerca flexuosa	Homology to 'sterol carrier protein' from 'Brugia malayi'
1040	3	3	9	isotig15731_1	Translated Transcript	Onchocerca flexuosa	Homology to 'Hypothetical 18.4 kDa protein T05H10.3 in chromosome II precursor' from 'Brugia malayi'
1041	2	2	2	gi|316957983|gb|EFV47245.1|	Nematoda	Trichinella spiralis	ATP-dependent RNA helicase Dbp2
1042	8	12	28	BM17437	WormBase	Brugia malayi
1042	8	12	31	gi|71835909|gb|AAZ42330.1|	Nematoda	Caenorhabditis remanei	ubiquitin protein 1
1042	8	12	28	gi|3881474|emb|CAB04967.1|	Nematoda	Caenorhabditis elegans	C. elegans protein ZK1010.1, confirmed by transcript evidence
1042	8	12	29	gi|309362074|emb|CAP28749.2|	Nematoda	Caenorhabditis briggsae AF16	CBR-UBQ-1 protein
1042	8	12	31	gi|308497342|ref|XP_003110858.1|	Nematoda	Caenorhabditis remanei	CRE-UBQ-1 protein
1042	8	12	28	gi|308239498|gb|EFO83450.1|	Nematoda	Caenorhabditis remanei	CRE-UBQ-2 protein
1042	8	12	34	gi|307762274|gb|EFO21508.1|	Nematoda	Loa loa	ubiquitin C II
1042	8	12	32	gi|302595957|sp|P0CG71.1|UBIQ1_CAEEL	Nematoda	Caenorhabditis elegans	Polyubiquitin-A
1042	8	12	29	gi|268571891|ref|XP_002641176.1|	Nematoda	Caenorhabditis briggsae	C. briggsae CBR-UBQ-1 protein
1042	8	12	28	gi|24418263|gb|AAM22069.2|	Nematoda	Caenorhabditis elegans	Ubiquitin protein 1, isoform c, confirmed by transcript evidence
1042	8	12	28	gi|241017546|gb|ACS66688.1|	Nematoda	Caenorhabditis brenneri	putative ubiquitin family protein
1042	8	12	29	gi|19698797|gb|AAL91109.1|	Nematoda	Onchocerca volvulus	ubiquitin
1042	8	12	28	gi|19698785|gb|AAL91103.1|	Nematoda	Acanthocheilonema viteae	ubiquitin
1042	8	12	31	gi|170584490|ref|XP_001897032.1|	Nematoda	Brugia malayi	polyubiquitin precursor
1042	8	12	32	gi|158596243|gb|EDP34630.1|	Nematoda	Brugia malayi	ubiquitin, putative
1042	8	12	29	gi|156482|gb|AAA28154.1|	Nematoda	Caenorhabditis elegans	polyubiquitin
1042	8	12	28	isotig20021_1	Translated Transcript	Onchocerca flexuosa	Homology to 'Ubiquitin family protein' from 'Tetrahymena thermophila'
1042	8	12	28	isotig16731_1	Translated Transcript	Onchocerca flexuosa	Homology to 'Ubiquitin family protein' from 'Tetrahymena thermophila'
1042	8	12	28	isotig07970_1	Translated Transcript	Onchocerca flexuosa	Homology to 'Ubiquitin family protein' from 'Tetrahymena thermophila'
1042	8	12	28	isotig07969_1	Translated Transcript	Onchocerca flexuosa	Homology to 'Ubiquitin family protein' from 'Tetrahymena thermophila'
1042	8	12	29	isotig07968_1	Translated Transcript	Onchocerca flexuosa	Homology to 'Ubiquitin family protein' from 'Tetrahymena thermophila'
1042	8	12	28	BM17691	WormBase	Brugia malayi
1043	5	6	8	gi|172050804|gb|ACB70203.1|	Nematoda	Onchocerca ochengi	B20 protein
1044	2	2	2	BM20997	WormBase	Brugia malayi
1045	6	11	76	gi|6225602|sp|O44126.1|LEG1_HAECO	Nematoda	Haemonchus contortus	32 kDa beta-galactoside-binding lectin
1045	6	11	75	gi|7542334|gb|AAF63406.1|AF105969_1	Nematoda	Haemonchus contortus	galectin
1045	6	11	76	gi|7542332|gb|AAF63405.1|AF105968_1	Nematoda	Haemonchus contortus	galectin
1046	6	11	77	gi|30039166|gb|AAP05998.1|	Nematoda	Haemonchus contortus	galectin
1047	2	3	5	isotig12201_1	Translated Transcript	Onchocerca flexuosa	Homology to 'dihydrolipoamide S-acetyltransferase precursor' from 'Brugia malayi'
1048	2	3	5	isotig09821_1	Translated Transcript	Onchocerca flexuosa	Homology to 'Papain family cysteine protease containing protein' from 'Brugia malayi'
1048	2	3	5	isotig09822_1	Translated Transcript	Onchocerca flexuosa	Homology to 'Papain family cysteine protease containing protein' from 'Brugia malayi'
1049	3	5	6	gi|158590560|gb|EDP29175.1|	Nematoda	Brugia malayi	40S ribosomal protein S6, putative
1050	1	2	2	BM18203	WormBase	Brugia malayi
1050	1	2	2	gi|307765545|gb|EFO24779.1|	Nematoda	Loa loa	hypothetical protein LOAG_03707
1051	2	3	4	BM11645	WormBase	Brugia malayi
1051	2	3	4	gi|170577813|ref|XP_001894148.1|	Nematoda	Brugia malayi	isocitrate dehydrogenase [NAD] subunit alpha, mitochondrial, putative
1051	2	3	4	BM18851	WormBase	Brugia malayi
1052	4	9	19	BM21446	WormBase	Brugia malayi
1052	4	9	19	gi|316977743|gb|EFV60806.1|	Nematoda	Trichinella spiralis	calmodulin-1
1052	4	9	19	gi|312067930|ref|XP_003136975.1|	Nematoda	Loa loa	hypothetical protein LOAG_01388
1052	4	9	19	gi|17564542|ref|NP_503386.1|	Nematoda	Caenorhabditis elegans	CalModulin family member (cmd-1)
1052	4	9	19	gi|158590495|gb|EDP29110.1|	Nematoda	Brugia malayi	calmodulin, putative
1053	9	11	16	BM04640	WormBase	Brugia malayi
1053	9	11	16	gi|158595383|gb|EDP33941.1|	Nematoda	Brugia malayi	adaptor-related protein complex 2, beta 1 subunit, putative
1053	9	11	16	BM17789	WormBase	Brugia malayi
1054	2	2	4	isotig16357_1	Translated Transcript	Onchocerca flexuosa	No BLAST Hit
1055	2	2	2	isotig17864_1	Translated Transcript	Onchocerca flexuosa	Homology to 'Hsp20/alpha crystallin family protein' from 'Brugia malayi'
1056	5	6	13	gi|312067941|ref|XP_003136980.1|	Nematoda	Loa loa	T-complex protein 1
1057	2	2	4	gi|307768727|gb|EFO27961.1|	Nematoda	Loa loa	hypothetical protein LOAG_00527
1058	4	4	6	isotig10832_1	Translated Transcript	Onchocerca flexuosa	Homology to '60S ribosomal protein L18a' from 'Brugia malayi'
1059	2	3	3	isotig12296_1	Translated Transcript	Onchocerca flexuosa	Homology to 'hypothetical protein Bm1_29410' from 'Brugia malayi'
1060	10	12	39	gi|312082936|ref|XP_003143652.1|	Nematoda	Loa loa	pgd protein
1061	5	7	188	gi|311701370|gb|ADQ00605.1|	Nematoda	Ascaris suum	enolase
1062	2	3	7	isotig12019_1	Translated Transcript	Onchocerca flexuosa	Homology to 'cadmium-inducible lysosomal protein CDR-5' from 'Brugia malayi'
1063	1	2	5	gi|307761371|gb|EFO20605.1|	Nematoda	Loa loa	hypothetical protein LOAG_07884
1064	3	4	7	gi|158599139|gb|EDP36830.1|	Nematoda	Brugia malayi	40S ribosomal protein S17, putative
1064	3	4	7	gi|312066127|ref|XP_003136122.1|	Nematoda	Loa loa	40S ribosomal protein S17
1065	2	2	3	contig17269_1	Translated Transcript	Onchocerca flexuosa	Homology to '60S ribosomal protein L32 (RP49)' from 'Brugia malayi'
1065	2	2	3	gi|312080520|ref|XP_003142634.1|	Nematoda	Loa loa	60S ribosomal protein L32
1065	2	2	3	gi|170584730|ref|XP_001897147.1|	Nematoda	Brugia malayi	60S ribosomal protein L32 (RP49)
1066	1	2	10	isotig14641_1	Translated Transcript	Onchocerca flexuosa	Homology to 'ERG2 and Sigma1 receptor like protein' from 'Brugia malayi'
1067	16	27	84	BM17248	WormBase	Brugia malayi
1068	4	4	14	isotig06100_1	Translated Transcript	Onchocerca flexuosa	Homology to 'Amino acid permease family protein' from 'Brugia malayi'
1069	1	2	2	isotig09064_1	Translated Transcript	Onchocerca flexuosa	Homology to 'hypothetical protein' from 'Brugia malayi'
1070	13	16	22	BM18142	WormBase	Brugia malayi
1070	13	16	22	gi|170585968|ref|XP_001897753.1|	Nematoda	Brugia malayi	2-oxoglutarate dehydrogenase E1 component, mitochondrial precursor
1071	5	8	9	isotig14242	Translated Transcript	Onchocerca flexuosa	No BLAST Hit
1072	7	12	29	gi|307765778|gb|EFO25012.1|	Nematoda	Loa loa	hypothetical protein LOAG_03476
1073	2	2	3	gi|307757478|gb|EFO16712.1|	Nematoda	Loa loa	cold-shock DNA-binding domain-containing protein
1074	4	5	93	gi|17980976|gb|AAL50792.1|AF452239_1	Nematoda	Trichinella spiralis	glyceraldehyde-3-phosphate dehydrogenase
1074	4	5	93	gi|17980992|gb|AAL50800.1|AF452247_1	Nematoda	Trichinella sp. T9	glyceraldehyde-3-phosphate dehydrogenase
1074	4	5	92	gi|17980990|gb|AAL50799.1|AF452246_1	Nematoda	Trichinella sp. T8	glyceraldehyde-3-phosphate dehydrogenase
1074	4	5	93	gi|17980988|gb|AAL50798.1|AF452245_1	Nematoda	Trichinella sp. T6	glyceraldehyde-3-phosphate dehydrogenase
1074	4	5	93	gi|17980984|gb|AAL50796.1|AF452243_1	Nematoda	Trichinella pseudospiralis	glyceraldehyde-3-phosphate dehydrogenase
1074	4	5	93	gi|17980978|gb|AAL50793.1|AF452240_1	Nematoda	Trichinella britovi	glyceraldehyde-3-phosphate dehydrogenase
1075	3	5	13	gi|307761311|gb|EFO20545.1|	Nematoda	Loa loa	beta-centractin
1076	2	3	5	gi|312079922|ref|XP_003142381.1|	Nematoda	Loa loa	ribose-phosphate diphosphokinase
1077	2	3	4	gi|307767659|gb|EFO26893.1|	Nematoda	Loa loa	hypothetical protein LOAG_01587
1078	2	2	2	BM00214	WormBase	Brugia malayi
1079	2	2	3	isotig13997_1	Translated Transcript	Onchocerca flexuosa	Homology to 'Peptidase family M48 containing protein' from 'Brugia malayi'
1080	2	4	6	gi|312077435|ref|XP_003141303.1|	Nematoda	Loa loa	hypothetical protein LOAG_05718
1081	4	6	18	isotig17563	Translated Transcript	Onchocerca flexuosa	No BLAST Hit
1082	4	8	29	gi|307754033|gb|EFO13267.1|	Nematoda	Loa loa	hypothetical protein LOAG_15263
1083	2	2	2	gi|307762411|gb|EFO21645.1|	Nematoda	Loa loa	actin-depolymerizing factor 1
1084	1	2	6	BM03516	WormBase	Brugia malayi
1084	1	2	6	gi|170578686|ref|XP_001894504.1|	Nematoda	Brugia malayi	pyruvate dehydrogenase E1 component beta subunit, mitochondrial
1084	1	2	6	BM12179	WormBase	Brugia malayi
1085	2	3	5	BM20226	WormBase	Brugia malayi
1085	2	3	5	gi|312072684|ref|XP_003139177.1|	Nematoda	Loa loa	DnaJ domain-containing protein
1086	5	7	23	isotig06608	Translated Transcript	Onchocerca flexuosa	No BLAST Hit
1087	2	2	4	BM11888	WormBase	Brugia malayi
1087	2	2	4	gi|307756083|gb|EFO15317.1|	Nematoda	Loa loa	succinate-CoA ligase
1087	2	2	4	gi|170571332|ref|XP_001891688.1|	Nematoda	Brugia malayi	succinyl-CoA ligase [ADP-forming] beta-chain, mitochondrial, putative
1088	8	12	37	BM18157	WormBase	Brugia malayi
1089	2	2	7	isotig14047_1	Translated Transcript	Onchocerca flexuosa	Homology to 'hypothetical protein Bm1_08745' from 'Brugia malayi'
1090	2	2	2	isotig02339_1	Translated Transcript	Onchocerca flexuosa	Homology to 'myotactin form B' from 'Brugia malayi'
1091	1	2	2	isotig14000_1	Translated Transcript	Onchocerca flexuosa	Homology to 'Hypothetical protein CBG02349' from 'Caenorhabditis briggsae'
1092	4	4	7	BM21216	WormBase	Brugia malayi
1093	4	5	8	BM04280	WormBase	Brugia malayi
1093	4	5	8	gi|307767590|gb|EFO26824.1|	Nematoda	Loa loa	proteasome 26S subunit
1094	23	38	304	gi|316973417|gb|EFV57011.1|	Nematoda	Trichinella spiralis	intermediate filament protein ifa-1
1095	4	9	16	BM18906	WormBase	Brugia malayi
1095	4	9	16	gi|312075760|ref|XP_003140560.1|	Nematoda	Loa loa	activated protein kinase C receptor RACK1
1095	4	9	16	gi|158592953|gb|EDP31548.1|	Nematoda	Brugia malayi	activated protein kinase C receptor RACK1 - rat, putative
1096	6	8	15	gi|158596025|gb|EDP34445.1|	Nematoda	Brugia malayi	dihydrolipoyl dehydrogenase, mitochondrial precursor, putative
1097	7	8	24	BM21553	WormBase	Brugia malayi
1097	7	8	24	gi|170593805|ref|XP_001901654.1|	Nematoda	Brugia malayi	AT14148p
1098	2	2	3	isotig21562_1	Translated Transcript	Onchocerca flexuosa	Homology to 'UDP galactose 4'-epimerase' from 'Brugia malayi'
1099	10	15	19	gi|307760634|gb|EFO19868.1|	Nematoda	Loa loa	hypothetical protein LOAG_08624
1100	3	5	30	gi|170585284|ref|XP_001897414.1|	Nematoda	Brugia malayi	vacuolar protein sorting 29
1100	3	5	30	gi|312072328|ref|XP_003139015.1|	Nematoda	Loa loa	hypothetical protein LOAG_03430
1101	6	12	47	BM04969	WormBase	Brugia malayi
1101	6	12	47	gi|33591046|gb|AAQ23042.1|	Nematoda	Brugia malayi	transglutaminase
1102	5	7	16	gi|307755891|gb|EFO15125.1|	Nematoda	Loa loa	hypothetical protein LOAG_13387
1103	5	5	11	gi|307758905|gb|EFO18139.1|	Nematoda	Loa loa	malate dehydrogenase
1104	7	10	66	gi|307769003|gb|EFO28237.1|	Nematoda	Loa loa	protein disulfide isomerase
1105	2	2	2	gi|268572213|ref|XP_002641264.1|	Nematoda	Caenorhabditis briggsae	C. briggsae CBR-DNJ-24 protein
1105	2	2	2	gi|308242732|gb|EFO86684.1|	Nematoda	Caenorhabditis remanei	CRE-DNJ-24 protein
1106	2	2	2	isotig15551_1	Translated Transcript	Onchocerca flexuosa	Homology to 'leucyl-tRNA synthetase' from 'Brugia malayi'
1107	3	4	7	isotig01939_1	Translated Transcript	Onchocerca flexuosa	Homology to 'Phospholipase/Carboxylesterase family protein' from 'Brugia malayi'
1107	3	4	7	isotig01940_1	Translated Transcript	Onchocerca flexuosa	Homology to 'Phospholipase/Carboxylesterase family protein' from 'Brugia malayi'
1108	2	2	2	gi|170594850|ref|XP_001902152.1|	Nematoda	Brugia malayi	Glycogen synthase
1109	2	2	3	BM02027	WormBase	Brugia malayi
1110	3	3	4	BM20900	WormBase	Brugia malayi
1110	3	3	4	gi|308257436|gb|EFP01389.1|	Nematoda	Caenorhabditis remanei	CRE-RAB-8 protein
1110	3	3	4	gi|268560906|ref|XP_002646318.1|	Nematoda	Caenorhabditis briggsae	C. briggsae CBR-RAB-8 protein
1111	2	3	14	gi|307766957|gb|EFO26191.1|	Nematoda	Loa loa	thioredoxin peroxidase 1
1112	2	3	5	BM13736	WormBase	Brugia malayi
1113	9	15	52	gi|307762488|gb|EFO21722.1|	Nematoda	Loa loa	A-macroglobulin complement component family protein
1114	10	17	62	gi|23306676|gb|AAN15207.1|	Nematoda	Panagrellus redivivus	heat shock protein 70-C
1115	5	8	20	gi|312083484|ref|XP_003143881.1|	Nematoda	Loa loa	63kd antigen
1116	7	10	15	gi|312090734|ref|XP_003146724.1|	Nematoda	Loa loa	EH-domain-containing protein 3
1117	1	2	4	isotig10033_1	Translated Transcript	Onchocerca flexuosa	Homology to '60S ribosomal protein L10a' from 'Brugia malayi'
1117	1	2	4	isotig10034_1	Translated Transcript	Onchocerca flexuosa	Homology to '60S ribosomal protein L10a' from 'Brugia malayi'
1118	4	4	4	gi|170576995|ref|XP_001893839.1|	Nematoda	Brugia malayi	oxidative-stress responsive 1
1118	4	4	4	gi|307766282|gb|EFO25516.1|	Nematoda	Loa loa	STE/STE20/FRAY protein kinase
1119	5	7	17	BM21504	WormBase	Brugia malayi
1119	5	7	17	gi|170593711|ref|XP_001901607.1|	Nematoda	Brugia malayi	adss-prov protein
1120	4	8	14	isotig00265_1	Translated Transcript	Onchocerca flexuosa	Homology to 'hexokinase' from 'Brugia malayi'
1120	4	8	14	isotig00281_1	Translated Transcript	Onchocerca flexuosa	Homology to 'hexokinase' from 'Brugia malayi'
1120	4	8	14	isotig00278_1	Translated Transcript	Onchocerca flexuosa	Homology to 'hexokinase' from 'Brugia malayi'
1120	4	8	14	isotig00271_1	Translated Transcript	Onchocerca flexuosa	Homology to 'hexokinase' from 'Brugia malayi'
1120	4	8	14	isotig00269_1	Translated Transcript	Onchocerca flexuosa	Homology to 'hexokinase' from 'Brugia malayi'
1120	4	8	14	isotig00267_1	Translated Transcript	Onchocerca flexuosa	Homology to 'hexokinase' from 'Brugia malayi'
1121	3	3	9	isotig04018_1	Translated Transcript	Onchocerca flexuosa	Homology to 'Chain A, Two Seven-Bladed Beta-Propeller Domains Revealed By The Structure Of A C. Elegans Homologue Of Yeast Actin Interacting Protein 1, putative' from 'Brugia malayi'
1122	2	2	5	isotig17361_1	Translated Transcript	Onchocerca flexuosa	Homology to 'arrestin domain containing protein' from 'Brugia malayi'
1123	1	2	5	isotig09167_1	Translated Transcript	Onchocerca flexuosa	Homology to 'Talin 2' from 'Brugia malayi'
1123	1	2	5	isotig09168_1	Translated Transcript	Onchocerca flexuosa	Homology to 'Talin 2' from 'Brugia malayi'
1124	5	5	10	BM17568	WormBase	Brugia malayi
1124	5	5	10	gi|170583937|ref|XP_001896790.1|	Nematoda	Brugia malayi	Prion-like-
1125	3	4	7	gi|307765149|gb|EFO24383.1|	Nematoda	Loa loa	hypothetical protein LOAG_04106
1126	3	4	11	BM17207	WormBase	Brugia malayi
1126	3	4	11	gi|158596794|gb|EDP35075.1|	Nematoda	Brugia malayi	Alpha-2-macroglobulin family N-terminal region containing protein
1127	2	2	3	BM18836	WormBase	Brugia malayi
1127	2	2	3	gi|312073919|ref|XP_003139736.1|	Nematoda	Loa loa	Tim10/DDP family zinc finger containing protein
1127	2	2	3	gi|158593905|gb|EDP32499.1|	Nematoda	Brugia malayi	Tim10/DDP family zinc finger containing protein
1128	2	2	3	isotig04179_1	Translated Transcript	Onchocerca flexuosa	Homology to 'GTP-binding protein' from 'Brugia malayi'
1128	2	2	3	isotig04180_1	Translated Transcript	Onchocerca flexuosa	Homology to 'GTP-binding protein, identical' from 'Brugia malayi'
1129	2	2	4	gi|170579589|ref|XP_001894896.1|	Nematoda	Brugia malayi	40S ribosomal protein S10
1129	2	2	4	gi|312080559|ref|XP_003142651.1|	Nematoda	Loa loa	40S ribosomal protein S10
1130	4	5	9	gi|158592087|gb|EDP30689.1|	Nematoda	Brugia malayi	suppressor of profilin/p41 of actin-related complex 2/3, putative
1131	5	6	10	gi|312065889|ref|XP_003136008.1|	Nematoda	Loa loa	kinesin light chain protein 2
1132	5	7	12	gi|308259246|gb|EFP03199.1|	Nematoda	Caenorhabditis remanei	CRE-PGK-1 protein
1133	3	3	5	gi|312066002|ref|XP_003136062.1|	Nematoda	Loa loa	DnaJ chaperonine
1134	4	6	15	gi|158591907|gb|EDP30510.1|	Nematoda	Brugia malayi	Probable malate dehydrogenase, mitochondrial precursor , putative
1135	3	4	16	isotig15328_1	Translated Transcript	Onchocerca flexuosa	Homology to '6-phosphofructokinase' from 'Brugia malayi'
1136	3	3	9	isotig07776_1	Translated Transcript	Onchocerca flexuosa	Homology to 'oxidoreductase, short chain dehydrogenase/reductase family protein' from 'Brugia malayi'
1136	3	3	9	isotig07777_1	Translated Transcript	Onchocerca flexuosa	Homology to 'oxidoreductase, short chain dehydrogenase/reductase family protein' from 'Brugia malayi'
1137	1	2	3	isotig19385_1	Translated Transcript	Onchocerca flexuosa	Homology to 'Immunoglobulin I-set domain containing protein' from 'Brugia malayi'
1138	2	2	2	isotig17607_1	Translated Transcript	Onchocerca flexuosa	Homology to 'N-acetylgalactosaminyltransferase' from 'Culex quinquefasciatus'
1139	1	2	2	BM21207	WormBase	Brugia malayi
1140	2	3	5	gi|18496167|emb|CAD22112.1|	Nematoda	Ostertagia ostertagi	tubulin
1141	8	11	22	gi|312078114|ref|XP_003141598.1|	Nematoda	Loa loa	glycogen phosphorylase
1142	5	7	16	gi|307757987|gb|EFO17221.1|	Nematoda	Loa loa	hypothetical protein LOAG_11279
1143	4	6	7	gi|307768874|gb|EFO28108.1|	Nematoda	Loa loa	RPT-2 protein
1144	3	3	5	isotig13752_1	Translated Transcript	Onchocerca flexuosa	Homology to 'TBC domain containing protein' from 'Brugia malayi'
1145	3	3	5	isotig04762_1	Translated Transcript	Onchocerca flexuosa	No BLAST Hit
1146	24	38	136	gi|158593128|gb|EDP31723.1|	Nematoda	Brugia malayi	Uncoordinated protein 44, isoform e, putative
1147	8	13	35	gi|312080326|ref|XP_003142552.1|	Nematoda	Loa loa	hypothetical protein LOAG_06970
1148	5	8	20	BM06217	WormBase	Brugia malayi
1149	4	5	10	isotig14624_1	Translated Transcript	Onchocerca flexuosa	Homology to 'tubulin alpha chain - mouse' from 'Brugia malayi'
1150	13	18	119	isotig05882_1	Translated Transcript	Onchocerca flexuosa	Homology to '22 upper' from 'Onchocerca volvulus'
1151	1	2	3	isotig10747_1	Translated Transcript	Onchocerca flexuosa	Homology to 'isocitrate dehydrogenase' from 'NAD'
1151	1	2	3	isotig10748_1	Translated Transcript	Onchocerca flexuosa	Homology to 'isocitrate dehydrogenase' from 'NAD'
1152	1	2	3	BM03056	WormBase	Brugia malayi
1153	8	11	20	BM18020	WormBase	Brugia malayi
1153	8	11	20	gi|158594918|gb|EDP33495.1|	Nematoda	Brugia malayi	26S proteasome regulatory complex subunit p97, putative
1154	5	7	18	gi|4099023|gb|AAD00524.1|	Nematoda	Onchocerca volvulus	aspartic protease
1155	2	2	2	gi|307757196|gb|EFO16430.1|	Nematoda	Loa loa	C15orf24 protein
1156	2	3	25	gi|312081793|ref|XP_003143176.1|	Nematoda	Loa loa	TAG-18 protein
1157	2	3	9	isotig17711	Translated Transcript	Onchocerca flexuosa	No BLAST Hit
1158	7	9	16	gi|307768027|gb|EFO27261.1|	Nematoda	Loa loa	APB-1 protein
1159	9	14	39	BM17208	WormBase	Brugia malayi
1159	9	14	39	gi|158596795|gb|EDP35076.1|	Nematoda	Brugia malayi	A-macroglobulin complement component family protein
1160	3	3	4	isotig06512_1	Translated Transcript	Onchocerca flexuosa	Homology to 'FYVE zinc finger family protein' from 'Brugia malayi'
1161	3	5	5	isotig12399_1	Translated Transcript	Onchocerca flexuosa	Homology to 'eukaryotic translation initiation factor 3 subunit 4' from 'Brugia malayi'
1162	2	2	10	BM22176	WormBase	Brugia malayi
1162	2	2	10	gi|158589769|gb|EDP28635.1|	Nematoda	Brugia malayi	Transmembrane protein, putative
1163	2	2	2	gi|307759119|gb|EFO18353.1|	Nematoda	Loa loa	protein-tyrosine phosphatase
1164	2	4	23	gi|170588213|ref|XP_001898868.1|	Nematoda	Brugia malayi	fructose-1,6-bisphosphatase
1165	5	8	71	gi|26892070|gb|AAN84543.1|	Nematoda	Panagrellus redivivus	heat shock protein 70 A2
1166	2	3	8	gi|312079847|ref|XP_003142348.1|	Nematoda	Loa loa	hypothetical protein LOAG_06764
1167	2	3	5	isotig09716_1	Translated Transcript	Onchocerca flexuosa	Homology to 'Cytochrome oxidase assembly protein' from 'Brugia malayi'
1167	2	3	5	isotig09717_1	Translated Transcript	Onchocerca flexuosa	Homology to 'Cytochrome oxidase assembly protein' from 'Brugia malayi'
1168	9	11	18	gi|312085914|ref|XP_003144869.1|	Nematoda	Loa loa	SPON-1 protein
1169	4	5	10	gi|170573040|ref|XP_001892329.1|	Nematoda	Brugia malayi	Delta-1-pyrroline-5-carboxylate dehydrogenase, mitochondrial precursor
1170	3	4	6	isotig09397_1	Translated Transcript	Onchocerca flexuosa	No BLAST Hit
1171	2	3	6	isotig03608_1	Translated Transcript	Onchocerca flexuosa	Homology to 'Phosphatidylinositol 3- and 4-kinase family protein' from 'Brugia malayi'
1171	2	3	6	isotig03609_1	Translated Transcript	Onchocerca flexuosa	Homology to 'Phosphatidylinositol 3- and 4-kinase family protein' from 'Brugia malayi'
1172	4	4	4	BM21046	WormBase	Brugia malayi
1173	1	2	2	gi|312077016|ref|XP_003141118.1|	Nematoda	Loa loa	cytochrome c oxidase subunit IV family protein
1174	2	2	2	gi|268568348|ref|XP_002640227.1|	Nematoda	Caenorhabditis briggsae	Hypothetical protein CBG12739
1174	2	2	2	gi|309360237|emb|CAP31674.2|	Nematoda	Caenorhabditis briggsae AF16	hypothetical protein CBG_12739
1175	7	12	81	gi|158602014|gb|EDP38735.1|	Nematoda	Brugia malayi	Hypothetical FAD-dependent oxidoreductase YEL047C, putative
1176	5	5	7	gi|312082845|ref|XP_003143613.1|	Nematoda	Loa loa	DNA-binding protein
1177	2	2	5	isotig15614_1	Translated Transcript	Onchocerca flexuosa	Homology to 'hypothetical protein Bm1_19300' from 'Brugia malayi' AND homology to 'hypothetical protein Bm1_19305' from 'Brugia malayi'
1178	2	2	5	isotig00718	Translated Transcript	Onchocerca flexuosa	No BLAST Hit
1179	2	3	3	isotig09442_1	Translated Transcript	Onchocerca flexuosa	Homology to 'hypothetical protein' from 'Brugia malayi'
1180	12	18	71	gi|150024110|gb|ABR58855.1|	Nematoda	Trichinella nativa	heat shock protein 70
1180	12	18	71	gi|316972704|gb|EFV56367.1|	Nematoda	Trichinella spiralis	heat shockprotein A
1181	4	5	7	gi|312071744|ref|XP_003138749.1|	Nematoda	Loa loa	T-complex protein 1
1182	3	3	3	gi|307765143|gb|EFO24377.1|	Nematoda	Loa loa	hypothetical protein LOAG_04110
1183	6	7	29	gi|187038824|emb|CAP21912.1|	Nematoda	Caenorhabditis briggsae AF16	hypothetical protein CBG_00746
1183	6	7	29	gi|3874892|emb|CAA88105.1|	Nematoda	Caenorhabditis elegans	C. elegans protein C41C4.8, confirmed by transcript evidence
1184	2	2	2	isotig10323_1	Translated Transcript	Onchocerca flexuosa	Homology to 'coatomer alpha subunit' from 'Brugia malayi'
1185	2	2	2	isotig12122_1	Translated Transcript	Onchocerca flexuosa	Homology to 'nicalin' from 'Brugia malayi'
1186	8	10	22	gi|158598625|gb|EDP36486.1|	Nematoda	Brugia malayi	carbohydrate phosphorylase, putative
1187	5	9	15	BM12123	WormBase	Brugia malayi
1187	5	9	15	gi|170575130|ref|XP_001893112.1|	Nematoda	Brugia malayi	Probable ATP-dependent RNA helicase p47 homolog
1188	2	3	6	gi|312065814|ref|XP_003135972.1|	Nematoda	Loa loa	60S acidic ribosomal protein P0
1189	2	3	71	BM06038	WormBase	Brugia malayi
1189	2	3	71	BM17555	WormBase	Brugia malayi
1190	14	21	56	gi|307764588|gb|EFO23822.1|	Nematoda	Loa loa	endoplasmin
1191	3	5	9	isotig05146_1	Translated Transcript	Onchocerca flexuosa	Homology to 'Serine hydroxymethyltransferase' from 'Brugia malayi'
1191	3	5	9	isotig05147_1	Translated Transcript	Onchocerca flexuosa	Homology to 'Serine hydroxymethyltransferase' from 'Brugia malayi'
1192	4	6	9	BM19192	WormBase	Brugia malayi
1192	4	6	9	gi|312073422|ref|XP_003139513.1|	Nematoda	Loa loa	Ras protein let-60
1192	4	6	9	gi|170588567|ref|XP_001899045.1|	Nematoda	Brugia malayi	Ras protein let-60
1193	3	4	5	gi|312075457|ref|XP_003140425.1|	Nematoda	Loa loa	fibrillarin
1194	3	4	6	isotig08684_1	Translated Transcript	Onchocerca flexuosa	Homology to 'ATP-dependent helicase DDX1' from 'Brugia malayi'
1195	1	2	5	gi|312085452|ref|XP_003144685.1|	Nematoda	Loa loa	hypothetical protein LOAG_09109
1196	2	3	4	isotig11753_1	Translated Transcript	Onchocerca flexuosa	Homology to '60S ribosomal protein L26' from 'Brugia malayi'
1196	2	3	4	isotig11754_1	Translated Transcript	Onchocerca flexuosa	Homology to '60S ribosomal protein L26' from 'Brugia malayi'
1197	1	2	9	BM18784	WormBase	Brugia malayi
1198	4	7	26	gi|312090413|ref|XP_003146606.1|	Nematoda	Loa loa	aspartyl-tRNA synthetase
1199	4	5	7	gi|1912082|gb|AAB50925.1|	Nematoda	Onchocerca volvulus	B20
1200	4	7	11	BM21835	WormBase	Brugia malayi
1200	4	7	11	gi|158590916|gb|EDP29531.1|	Nematoda	Brugia malayi	Probable 26S protease regulatory subunit 4, putative
1201	2	2	2	BM06538	WormBase	Brugia malayi
1202	4	8	25	BM18973	WormBase	Brugia malayi
1202	4	8	25	gi|312067460|ref|XP_003136753.1|	Nematoda	Loa loa	hypothetical protein LOAG_01165
1202	4	8	25	gi|170588099|ref|XP_001898811.1|	Nematoda	Brugia malayi	GTP-binding protein SAR1
1203	3	3	10	gi|307768471|gb|EFO27705.1|	Nematoda	Loa loa	vacuolar h ATPase 8
1204	34	51	155	gi|307765169|gb|EFO24403.1|	Nematoda	Loa loa	hypothetical protein LOAG_04081
1205	8	12	46	gi|22135552|gb|AAM93256.1|	Nematoda	Heterodera glycines	heat shock protein 70-C
1206	3	4	179	gi|296940216|gb|ADH95415.1|	Nematoda	Heterorhabditis indica	enolase
1207	3	6	18	BM21004	WormBase	Brugia malayi
1208	3	5	13	BM02784	WormBase	Brugia malayi
1208	3	5	13	gi|170575964|ref|XP_001893452.1|	Nematoda	Brugia malayi	basement membrane proteoglycan
1209	4	6	10	gi|307755588|gb|EFO14822.1|	Nematoda	Loa loa	CAND1 protein
1210	3	4	10	gi|307767207|gb|EFO26441.1|	Nematoda	Loa loa	malate dehydrogenase
1211	2	2	2	isotig17956_1	Translated Transcript	Onchocerca flexuosa	Homology to 'Ankyrin repeat' from 'Brugia malayi'
1212	2	3	5	isotig04172_1	Translated Transcript	Onchocerca flexuosa	Homology to 'aldehyde dehydrogenase' from 'Brugia malayi'
1212	2	3	5	isotig04174_1	Translated Transcript	Onchocerca flexuosa	Homology to 'aldehyde dehydrogenase' from 'Brugia malayi'
1212	2	3	5	isotig04173_1	Translated Transcript	Onchocerca flexuosa	Homology to 'aldehyde dehydrogenase' from 'Brugia malayi'
1213	2	2	2	isotig09947_1	Translated Transcript	Onchocerca flexuosa	Homology to 'Hypothetical protein CBG13497' from 'Caenorhabditis briggsae'
1213	2	2	2	isotig09948_1	Translated Transcript	Onchocerca flexuosa	Homology to 'Hypothetical protein CBG13497' from 'Caenorhabditis briggsae'
1214	2	3	4	BM15126	WormBase	Brugia malayi
1214	2	3	4	BM21123	WormBase	Brugia malayi
1215	2	2	12	BM01325	WormBase	Brugia malayi
1215	2	2	12	gi|307767426|gb|EFO26660.1|	Nematoda	Loa loa	ELC-1 protein
1216	4	5	12	gi|312077286|ref|XP_003141237.1|	Nematoda	Loa loa	hexokinase type II
1217	2	3	4	BM03210	WormBase	Brugia malayi
1217	2	3	4	gi|307762951|gb|EFO22185.1|	Nematoda	Loa loa	26S proteasome regulatory subunit rpn11
1217	2	3	4	gi|170581190|ref|XP_001895575.1|	Nematoda	Brugia malayi	26S proteasome regulatory subunit rpn11
1217	2	3	4	BM16957	WormBase	Brugia malayi
1218	2	2	2	BM01020	WormBase	Brugia malayi
1218	2	2	2	gi|40787183|gb|AAR90103.1|	Nematoda	Brugia malayi	ras
1218	2	2	2	gi|312076886|ref|XP_003141061.1|	Nematoda	Loa loa	GTP-binding protein
1218	2	2	2	gi|27923340|gb|AAO27573.1|	Nematoda	Brugia malayi	GTP-binding protein
1219	3	3	5	gi|312069131|ref|XP_003137539.1|	Nematoda	Loa loa	hypothetical protein LOAG_01953
1220	3	3	4	gi|307768001|gb|EFO27235.1|	Nematoda	Loa loa	hypothetical protein LOAG_01238
1221	1	2	3	gi|15144373|gb|AAK84467.1|AC006679_8	Nematoda	Caenorhabditis elegans	Transthyretin-related family domain protein 8, partially confirmed by transcript evidence
1221	1	2	2	gi|308266649|gb|EFP10602.1|	Nematoda	Caenorhabditis remanei	CRE-TTR-8 protein
1221	1	2	3	gi|187032067|emb|CAP28836.1|	Nematoda	Caenorhabditis briggsae AF16	CBR-TTR-8 protein
1222	1	2	2	isotig07603_1	Translated Transcript	Onchocerca flexuosa	Homology to 'threonyl-tRNA synthetase, cytoplasmic' from 'Brugia malayi'
1222	1	2	2	isotig07606_1	Translated Transcript	Onchocerca flexuosa	Homology to 'threonyl-tRNA synthetase, cytoplasmic' from 'Brugia malayi'
1222	1	2	2	isotig07605_1	Translated Transcript	Onchocerca flexuosa	Homology to 'threonyl-tRNA synthetase, cytoplasmic' from 'Brugia malayi'
1222	1	2	2	isotig07604_1	Translated Transcript	Onchocerca flexuosa	Homology to 'threonyl-tRNA synthetase, cytoplasmic' from 'Brugia malayi'
1223	1	2	3	BM13530	WormBase	Brugia malayi
1223	1	2	3	gi|307754740|gb|EFO13974.1|	Nematoda	Loa loa	hypothetical protein LOAG_14552
1223	1	2	3	gi|170582128|ref|XP_001895990.1|	Nematoda	Brugia malayi	hypothetical protein
1224	4	6	10	gi|312079977|ref|XP_003142404.1|	Nematoda	Loa loa	Sars1 protein
1225	2	2	3	gi|307768949|gb|EFO28183.1|	Nematoda	Loa loa	calsequestrin family protein
1226	3	4	9	gi|312067960|ref|XP_003136989.1|	Nematoda	Loa loa	adss-prov protein
1227	2	2	4	gi|158590961|gb|EDP29576.1|	Nematoda	Brugia malayi	NSF attachment protein, putative
1227	2	2	4	gi|312065093|ref|XP_003135622.1|	Nematoda	Loa loa	NSF attachment protein
1228	1	2	2	gi|170583718|ref|XP_001896707.1|	Nematoda	Brugia malayi	Zinc knuckle family protein
1229	2	3	5	isotig03925_1	Translated Transcript	Onchocerca flexuosa	Homology to 'PAN domain containing protein' from 'Brugia malayi'
1229	2	3	5	isotig03928_1	Translated Transcript	Onchocerca flexuosa	Homology to 'PAN domain containing protein' from 'Brugia malayi'
1229	2	3	5	isotig03927_1	Translated Transcript	Onchocerca flexuosa	Homology to 'PAN domain containing protein' from 'Brugia malayi'
1229	2	3	5	isotig03926_1	Translated Transcript	Onchocerca flexuosa	Homology to 'PAN domain containing protein' from 'Brugia malayi'
1230	2	4	8	gi|158600130|gb|EDP37456.1|	Nematoda	Brugia malayi	hypothetical protein Bm1_11190
1231	1	3	6	isotig10414_1	Translated Transcript	Onchocerca flexuosa	Homology to 'putative LAG1-interacting protein' from 'Brugia malayi'
1232	5	5	11	gi|307762093|gb|EFO21327.1|	Nematoda	Loa loa	coatomer gamma subunit
1233	7	7	8	BM21992	WormBase	Brugia malayi
1233	7	7	8	gi|170594899|ref|XP_001902168.1|	Nematoda	Brugia malayi	myotactin form B
1234	6	9	43	gi|307768139|gb|EFO27373.1|	Nematoda	Loa loa	glutathione reductase
1235	2	2	3	isotig14883_1	Translated Transcript	Onchocerca flexuosa	Homology to 'Protein kinase domain containing protein' from 'Brugia malayi'
1236	2	2	22	gi|307767138|gb|EFO26372.1|	Nematoda	Loa loa	cuticular collagen
1237	10	13	35	gi|2459587|gb|AAD11969.1|	Nematoda	Onchocerca volvulus	22 upper
1238	6	11	21	gi|312080645|ref|XP_003142688.1|	Nematoda	Loa loa	delta-1-pyrroline-5-carboxylate dehydrogenase
1239	2	2	2	isotig00246_1	Translated Transcript	Onchocerca flexuosa	Homology to 'Glycosyl hydrolases family 38 protein' from 'Brugia malayi'
1239	2	2	2	isotig00251_1	Translated Transcript	Onchocerca flexuosa	Homology to 'Glycosyl hydrolases family 38 protein' from 'Brugia malayi'
1240	2	2	8	isotig04964_1	Translated Transcript	Onchocerca flexuosa	Homology to 'VHS domain containing protein' from 'Brugia malayi'
1240	2	2	8	isotig04967_1	Translated Transcript	Onchocerca flexuosa	Homology to 'VHS domain containing protein' from 'Brugia malayi'
1240	2	2	8	isotig04966_1	Translated Transcript	Onchocerca flexuosa	Homology to 'VHS domain containing protein' from 'Brugia malayi'
1240	2	2	8	isotig04965_1	Translated Transcript	Onchocerca flexuosa	Homology to 'VHS domain containing protein' from 'Brugia malayi'
1241	19	33	151	BM22065	WormBase	Brugia malayi
1241	19	33	150	gi|158590081|gb|EDP28840.1|	Nematoda	Brugia malayi	Prion-like-, putative
1242	6	7	12	BM19151	WormBase	Brugia malayi
1242	6	7	12	gi|307760225|gb|EFO19459.1|	Nematoda	Loa loa	UNCoordinated family member
1242	6	7	12	gi|170588471|ref|XP_001898997.1|	Nematoda	Brugia malayi	probable actin-binding protein UNC-115
1243	2	4	5	BM20132	WormBase	Brugia malayi
1243	2	4	5	gi|312095801|ref|XP_003148472.1|	Nematoda	Loa loa	UV excision repair protein Rad23 containing protein
1243	2	4	5	isotig19356_1	Translated Transcript	Onchocerca flexuosa	Homology to 'UV excision repair protein Rad23 containing protein' from 'Brugia malayi'
1244	4	5	5	gi|268536558|ref|XP_002633414.1|	Nematoda	Caenorhabditis briggsae	C. briggsae CBR-LET-92 protein
1244	4	5	5	gi|308264552|gb|EFP08505.1|	Nematoda	Caenorhabditis remanei	CRE-LET-92 protein
1245	2	2	2	gi|268531740|ref|XP_002630997.1|	Nematoda	Caenorhabditis briggsae	C. briggsae CBR-CYN-2 protein
1246	1	2	6	isotig14749_1	Translated Transcript	Onchocerca flexuosa	Homology to 'CG7507-PA' from 'Brugia malayi'
1247	4	6	30	gi|296940220|gb|ADH95417.1|	Nematoda	Steinernema carpocapsae	enolase
1248	2	3	6	gi|268619110|gb|ACZ13331.1|	Nematoda	Bursaphelenchus xylophilus	galectin
1249	2	2	2	isotig02653_1	Translated Transcript	Onchocerca flexuosa	Homology to 'Protein-tyrosine phosphatase containing protein' from 'Brugia malayi'
1249	2	2	2	isotig02659_1	Translated Transcript	Onchocerca flexuosa	Homology to 'Protein-tyrosine phosphatase containing protein' from 'Brugia malayi'
1250	2	2	3	isotig14579_1	Translated Transcript	Onchocerca flexuosa	Homology to 'Spermidine synthase' from 'Brugia malayi'
1251	3	3	4	gi|158603683|gb|EDP39519.1|	Nematoda	Brugia malayi	Variant SH3 domain containing protein
1252	2	2	2	BM02538	WormBase	Brugia malayi
1252	2	2	2	BM16119	WormBase	Brugia malayi
1253	1	2	3	isotig21656_1	Translated Transcript	Onchocerca flexuosa	Homology to 'Fibulin-1 precursor' from 'Brugia malayi'
1254	2	3	4	gi|170592895|ref|XP_001901200.1|	Nematoda	Brugia malayi	SKD1 protein
1255	1	3	3	isotig04802_1	Translated Transcript	Onchocerca flexuosa	Homology to 'hnrpc-prov protein' from 'Brugia malayi'
1255	1	3	3	gi|312096865|ref|XP_003148800.1|	Nematoda	Loa loa	hypothetical protein LOAG_13243
1256	2	2	2	isotig08238_1	Translated Transcript	Onchocerca flexuosa	Homology to 'hypothetical protein F23B12.4' from 'Caenorhabditis elegans'
1257	7	9	22	gi|289547138|gb|ADD10372.1|	Nematoda	Meloidogyne incognita	heat shock protein 90
1258	5	6	35	gi|268619136|gb|ACZ13344.1|	Nematoda	Bursaphelenchus xylophilus	tubulin alpha chain
1259	2	3	5	isotig05629_1	Translated Transcript	Onchocerca flexuosa	Homology to 'Cadherin domain containing protein' from 'Brugia malayi'
1259	2	3	5	isotig05630_1	Translated Transcript	Onchocerca flexuosa	Homology to 'Cadherin domain containing protein' from 'Brugia malayi'
1260	2	4	6	isotig22341	Translated Transcript	Onchocerca flexuosa	No BLAST Hit
1261	1	2	3	isotig20273_1	Translated Transcript	Onchocerca flexuosa	Homology to 'hypothetical protein Bm1_11260' from 'Brugia malayi'
1262	5	9	11	gi|307757475|gb|EFO16709.1|	Nematoda	Loa loa	programmed cell death 8
1263	3	5	8	BM03871	WormBase	Brugia malayi
1263	3	5	8	BM17730	WormBase	Brugia malayi
1264	3	4	13	gi|307757895|gb|EFO17129.1|	Nematoda	Loa loa	cathepsin B
1265	2	2	2	BM19974	WormBase	Brugia malayi
1265	2	2	2	gi|307768838|gb|EFO28072.1|	Nematoda	Loa loa	charged multivesicular body protein 4b
1265	2	2	2	gi|158592580|gb|EDP31178.1|	Nematoda	Brugia malayi	Protein c20orf178 homolog, putative
1266	1	2	5	isotig17693_1	Translated Transcript	Onchocerca flexuosa	Homology to 'GH05862p' from 'Brugia malayi'
1267	3	3	3	BM19556	WormBase	Brugia malayi
1268	4	6	15	BM01723	WormBase	Brugia malayi
1269	4	5	9	gi|312092237|ref|XP_003147267.1|	Nematoda	Loa loa	hypothetical protein LOAG_11701
1270	3	3	6	BM06959	WormBase	Brugia malayi
1270	3	3	6	gi|307766556|gb|EFO25790.1|	Nematoda	Loa loa	ATP-dependent RNA helicase DHH1
1270	3	3	6	gi|158595158|gb|EDP33731.1|	Nematoda	Brugia malayi	germline helicase protein 1, putative
1271	2	2	3	BM01534	WormBase	Brugia malayi
1271	2	2	3	gi|307758733|gb|EFO17967.1|	Nematoda	Loa loa	hypothetical protein LOAG_10529
1271	2	2	3	isotig08011_1	Translated Transcript	Onchocerca flexuosa	Homology to 'Protein C20orf11 homolog' from 'Brugia malayi'
1271	2	2	3	BM07867	WormBase	Brugia malayi
1272	8	10	18	gi|307761065|gb|EFO20299.1|	Nematoda	Loa loa	coatomer alpha subunit
1273	2	2	2	gi|307761871|gb|EFO21105.1|	Nematoda	Loa loa	hypothetical protein LOAG_07386
1274	1	2	4	isotig20245_1	Translated Transcript	Onchocerca flexuosa	Homology to 'hypothetical protein Bm1_34535' from 'Brugia malayi'
1275	1	2	2	gi|12751380|gb|AAK07633.1|AF319996_1	Nematoda	Brugia malayi	vespid allergen antigen-like protein
1275	1	2	2	gi|4324680|gb|AAD16985.1|	Nematoda	Wuchereria bancrofti	vespid allergen antigen homolog
1275	1	2	2	gi|170578112|ref|XP_001894272.1|	Nematoda	Brugia malayi	venom allergen antigen-like protein 1
1275	1	2	2	gi|158599213|gb|EDP36892.1|	Nematoda	Brugia malayi	venom allergen antigen-like protein 1, putative
1276	4	5	26	gi|158598314|gb|EDP36229.1|	Nematoda	Brugia malayi	succinate dehydrogenase [ubiquinone] flavoprotein subunit, mitochondrial, putative
1276	4	5	26	gi|307756659|gb|EFO15893.1|	Nematoda	Loa loa	succinate dehydrogenase flavoprotein subunit
1277	3	3	5	BM20915	WormBase	Brugia malayi
1277	3	3	5	gi|170592475|ref|XP_001900990.1|	Nematoda	Brugia malayi	UDP-glucose/GDP-mannose dehydrogenase family, NAD binding domain containing protein
1278	2	2	2	isotig06646_1	Translated Transcript	Onchocerca flexuosa	Homology to 'transforming growth factor b homolog' from 'Brugia malayi'
1279	2	3	9	isotig15300	Translated Transcript	Onchocerca flexuosa	Homology to 'hypothetical protein C48E7.1' from 'Caenorhabditis elegans'
1280	2	2	2	BM16492	WormBase	Brugia malayi
1280	2	2	2	gi|312088377|ref|XP_003145838.1|	Nematoda	Loa loa	RAB family member
1280	2	2	2	gi|170579042|ref|XP_001894651.1|	Nematoda	Brugia malayi	ras-related protein Rab-7
1281	2	2	4	gi|312088992|ref|XP_003146076.1|	Nematoda	Loa loa	hypothetical protein LOAG_10504
1282	1	2	4	isotig13628_1	Translated Transcript	Onchocerca flexuosa	Homology to 'Immunoglobulin I-set domain containing protein' from 'Brugia malayi'
1283	2	2	2	gi|307760072|gb|EFO19306.1|	Nematoda	Loa loa	hypothetical protein LOAG_09186
1284	1	2	2	isotig07241_1	Translated Transcript	Onchocerca flexuosa	Homology to 'Pterin-4-alpha-carbinolamine dehydratase' from 'Brugia malayi'
1285	8	15	51	BM20911	WormBase	Brugia malayi
1285	8	15	50	gi|158591053|gb|EDP29666.1|	Nematoda	Brugia malayi	glucose phosphate isomerase a, putative
1286	7	10	21	BM16744	WormBase	Brugia malayi
1286	7	10	21	gi|158603345|gb|EDP39299.1|	Nematoda	Brugia malayi	6-phosphofructokinase, putative
1287	6	8	10	gi|312080580|ref|XP_003142660.1|	Nematoda	Loa loa	hypothetical protein LOAG_07078
1288	4	4	4	isotig01659_1	Translated Transcript	Onchocerca flexuosa	Homology to 'Nematode cuticle collagen N-terminal domain containing protein' from 'Brugia malayi' AND homology to 'Nematode cuticle collagen N-terminal domain containing protein' from 'Brugia malayi'
1289	1	2	2	BM19053	WormBase	Brugia malayi
1289	1	2	2	gi|312066198|ref|XP_003136156.1|	Nematoda	Loa loa	CAMK/CAMK2 protein kinase
1289	1	2	2	gi|158593107|gb|EDP31702.1|	Nematoda	Brugia malayi	Calcium/calmodulin-dependent protein kinase type II alpha chain, putative
1289	1	2	2	isotig00620_1	Translated Transcript	Onchocerca flexuosa	Homology to 'PREDICTED: similar to Ca2+/calmodulin-dependent protein kinase II' from 'Nasonia vitripennis'
1289	1	2	2	isotig00617_1	Translated Transcript	Onchocerca flexuosa	Homology to 'Calcium/calmodulin-dependent protein kinase type II alpha chain' from 'Brugia malayi'
1289	1	2	2	isotig00615_1	Translated Transcript	Onchocerca flexuosa	Homology to 'UNCoordinated family member (unc-43)' from 'Caenorhabditis elegans'
1290	2	2	3	BM20507	WormBase	Brugia malayi
1290	2	2	3	gi|312075672|ref|XP_003140521.1|	Nematoda	Loa loa	high mobility group protein 1.2
1290	2	2	3	gi|309357735|emb|CAP35119.2|	Nematoda	Caenorhabditis briggsae AF16	CBR-HMG-1.2 protein
1290	2	2	3	gi|308239646|gb|EFO83598.1|	Nematoda	Caenorhabditis remanei	CRE-HMG-1.2 protein
1290	2	2	3	gi|268571579|ref|XP_002641089.1|	Nematoda	Caenorhabditis briggsae	C. briggsae CBR-HMG-1.2 protein
1290	2	2	3	gi|25395797|pir||E88479	Nematoda	Caenorhabditis elegans	protein F47D12.4
1290	2	2	3	gi|158592114|gb|EDP30716.1|	Nematoda	Brugia malayi	High mobility group protein 1.2, putative
1290	2	2	3	gi|14550384|gb|AAK67238.1|U22831_9	Nematoda	Caenorhabditis elegans	Hmg protein 1.2, isoform c, confirmed by transcript evidence
1290	2	2	3	gi|14550383|gb|AAK67237.1|U22831_8	Nematoda	Caenorhabditis elegans	Hmg protein 1.2, isoform b, confirmed by transcript evidence
1290	2	2	3	gi|13366243|gb|AAK20071.1|	Nematoda	Caenorhabditis elegans	Hmg protein 1.2, isoform a, confirmed by transcript evidence
1291	5	6	7	BM04430	WormBase	Brugia malayi
1291	5	6	7	gi|307764393|gb|EFO23627.1|	Nematoda	Loa loa	elongation factor Tu domain-containing protein
1291	5	6	7	gi|158596539|gb|EDP34869.1|	Nematoda	Brugia malayi	Elongation factor Tu C-terminal domain containing protein
1292	6	9	54	ZK892.1b	WormBase	Caenorhabditis elegans	galactoside-binding lectin
1292	6	9	55	gi|308242453|gb|EFO86405.1|	Nematoda	Caenorhabditis remanei	CRE-LEC-3 protein
1292	6	9	55	gi|25815087|emb|CAD57720.1|	Nematoda	Caenorhabditis elegans	C. elegans protein ZK892.1c, confirmed by transcript evidence
1293	1	2	6	gi|307765549|gb|EFO24783.1|	Nematoda	Loa loa	ribose 5-phosphate isomerase
1294	11	19	95	gi|307764815|gb|EFO24049.1|	Nematoda	Loa loa	hypothetical protein LOAG_04438
1295	7	8	12	gi|312074565|ref|XP_003140027.1|	Nematoda	Loa loa	kinesin motor domain-containing protein
1296	3	3	3	BM16347	WormBase	Brugia malayi
1296	3	3	3	gi|312081503|ref|XP_003143055.1|	Nematoda	Loa loa	ATP-dependent helicase DDX48
1296	3	3	3	gi|158599081|gb|EDP36794.1|	Nematoda	Brugia malayi	ATP-dependent helicase DDX48, putative
1297	2	2	2	gi|316976648|gb|EFV59895.1|	Nematoda	Trichinella spiralis	conserved hypothetical protein
1298	3	4	6	BM21160	WormBase	Brugia malayi
1298	3	4	6	gi|307765616|gb|EFO24850.1|	Nematoda	Loa loa	hypothetical protein LOAG_03629
1298	3	4	6	gi|158591313|gb|EDP29926.1|	Nematoda	Brugia malayi	eIF2 gamma, putative
1299	3	5	8	gi|307758694|gb|EFO17928.1|	Nematoda	Loa loa	hexokinase
1300	3	3	5	gi|307765210|gb|EFO24444.1|	Nematoda	Loa loa	hypothetical protein LOAG_04043
1301	2	3	26	isotig15245	Translated Transcript	Onchocerca flexuosa	No BLAST Hit
1302	2	2	2	isotig18375_1	Translated Transcript	Onchocerca flexuosa	Homology to 'Hypothetical protein CBG05749' from 'Caenorhabditis briggsae'
1303	2	2	2	gi|312118998|ref|XP_003151643.1|	Nematoda	Loa loa	hypothetical protein LOAG_16107
1304	1	2	4	BM08241	WormBase	Brugia malayi
1304	1	2	4	gi|307759455|gb|EFO18689.1|	Nematoda	Loa loa	ribosomal protein S23
1304	1	2	4	gi|170594173|ref|XP_001901838.1|	Nematoda	Brugia malayi	40S ribosomal protein S23
1304	1	2	4	isotig22778_1	Translated Transcript	Onchocerca flexuosa	Homology to '40S ribosomal protein S23' from 'Brugia malayi'
1305	5	5	6	BM09739	WormBase	Brugia malayi
1305	5	5	6	gi|307768188|gb|EFO27422.1|	Nematoda	Loa loa	hypothetical protein LOAG_01058
1305	5	5	6	gi|158601405|gb|EDP38326.1|	Nematoda	Brugia malayi	polyadenylate-binding protein 4, putative
1305	5	5	6	gi|158598601|gb|EDP36463.1|	Nematoda	Brugia malayi	polyadenylate-binding protein 1, putative
1306	5	7	19	gi|307762260|gb|EFO21494.1|	Nematoda	Loa loa	hypothetical protein LOAG_06995
1307	1	2	2	BM01602	WormBase	Brugia malayi
1307	1	2	2	gi|312082617|ref|XP_003143518.1|	Nematoda	Loa loa	golgi reassembly stacking protein 2
1308	8	13	26	gi|312086601|ref|XP_003145141.1|	Nematoda	Loa loa	sugar transporter
1309	2	2	2	gi|158593662|gb|EDP32257.1|	Nematoda	Brugia malayi	EF hand family protein
1310	2	3	3	isotig03424_1	Translated Transcript	Onchocerca flexuosa	Homology to 'Programmed cell death 6 interacting protein' from 'Brugia malayi'
1310	2	3	3	isotig03428_1	Translated Transcript	Onchocerca flexuosa	Homology to 'Programmed cell death 6 interacting protein' from 'Brugia malayi'
1310	2	3	3	isotig03426_1	Translated Transcript	Onchocerca flexuosa	Homology to 'Programmed cell death 6 interacting protein' from 'Brugia malayi'
1311	2	2	2	gi|268562649|ref|XP_002646722.1|	Nematoda	Caenorhabditis briggsae	Hypothetical protein CBG13103
1312	18	20	33	gi|307764238|gb|EFO23472.1|	Nematoda	Loa loa	hypothetical protein LOAG_05013
1313	3	3	3	BM19377	WormBase	Brugia malayi
1313	3	3	3	gi|312070523|ref|XP_003138186.1|	Nematoda	Loa loa	shorter than wild-type protein 23
1313	3	3	3	gi|170588967|ref|XP_001899245.1|	Nematoda	Brugia malayi	Dumpy : shorter than wild-type protein 23, isoform b
1314	5	6	20	gi|308482127|ref|XP_003103267.1|	Nematoda	Caenorhabditis remanei	CRE-MUA-6 protein
1315	2	3	5	BM07293	WormBase	Brugia malayi
1316	1	2	5	isotig04372_1	Translated Transcript	Onchocerca flexuosa	No BLAST Hit
1317	13	18	29	gi|156279|gb|AAD03339.1|	Nematoda	Caenorhabditis elegans	elongation factor
1317	13	18	29	gi|3123205|sp|P29691.4|EF2_CAEEL	Nematoda	Caenorhabditis elegans	Elongation factor 2
1318	9	16	57	gi|216807499|gb|AAK85149.2|	Nematoda	Trichinella spiralis	heat shock protein 70
1318	9	16	57	gi|316977655|gb|EFV60727.1|	Nematoda	Trichinella spiralis	heat shockprotein C
1319	3	5	8	BM18600	WormBase	Brugia malayi
1320	2	2	4	gi|307768636|gb|EFO27870.1|	Nematoda	Loa loa	CMGC/CDK/CDK7 protein kinase
1321	2	2	8	BM01601	WormBase	Brugia malayi
1321	2	2	8	gi|307765070|gb|EFO24304.1|	Nematoda	Loa loa	cytochrome C1 family protein
1321	2	2	8	gi|158595853|gb|EDP34336.1|	Nematoda	Brugia malayi	Cytochrome C1 family protein
1322	6	7	20	gi|312072734|ref|XP_003139200.1|	Nematoda	Loa loa	ubiquitin carboxyl-terminal hydrolase
1323	3	4	9	BM18448	WormBase	Brugia malayi
1323	3	4	9	gi|170586718|ref|XP_001898126.1|	Nematoda	Brugia malayi	RP42
1324	1	2	2	gi|307763554|gb|EFO22788.1|	Nematoda	Loa loa	hypothetical protein LOAG_05698
1325	2	4	11	F2XBAMM02GB4L6	Translated Transcript	Onchocerca flexuosa	No BLAST Hit
1325	2	4	11	GMRH4OU01AXK1W	Translated Transcript	Onchocerca flexuosa	No BLAST Hit
1325	2	4	11	F2XBAMM02HDPS2	Translated Transcript	Onchocerca flexuosa	No BLAST Hit
1326	1	2	3	isotig17891_1	Translated Transcript	Onchocerca flexuosa	Homology to 'PAN domain containing protein' from 'Brugia malayi'
1327	2	2	2	gi|307763240|gb|EFO22474.1|	Nematoda	Loa loa	epsin 2
1328	3	5	19	BM03072	WormBase	Brugia malayi
1328	3	5	19	gi|315113223|pdb|2XTI|B	Nematoda	Brugia malayi	Chain B, Asparaginyl-Trna Synthetase
1328	3	5	19	gi|315113191|pdb|2XGT|B	Nematoda	Brugia malayi	Chain B, Asparaginyl-Trna Synthetase
1328	3	5	19	gi|158593964|gb|EDP32558.1|	Nematoda	Brugia malayi	Asparaginyl-tRNA synthetase, cytoplasmic, putative
1328	3	5	19	gi|158593963|gb|EDP32557.1|	Nematoda	Brugia malayi	Asparaginyl-tRNA synthetase, cytoplasmic, putative
1328	3	5	19	gi|156053|gb|AAA27849.1|	Nematoda	Brugia malayi	63kd antigen
1328	3	5	19	gi|112832|sp|P10723.1|SYNC_BRUMA	Nematoda	Brugia malayi	Asparaginyl-tRNA synthetase, cytoplasmic
1328	3	5	19	BM07093	WormBase	Brugia malayi
1329	3	4	12	gi|312082955|ref|XP_003143660.1|	Nematoda	Loa loa	hypothetical protein LOAG_08080
1330	2	2	2	isotig16583	Translated Transcript	Onchocerca flexuosa	No BLAST Hit
1331	2	2	4	gi|170588153|ref|XP_001898838.1|	Nematoda	Brugia malayi	hypothetical protein
1331	2	2	4	gi|312106402|ref|XP_003150708.1|	Nematoda	Loa loa	hypothetical protein LOAG_15168
1332	28	33	43	BM19827	WormBase	Brugia malayi
1333	2	2	4	gi|17530149|gb|AAL40720.1|AF402771_1	Nematoda	Meloidogyne incognita	calreticulin
1334	3	4	6	BM18551	WormBase	Brugia malayi
1334	3	4	6	gi|307761139|gb|EFO20373.1|	Nematoda	Loa loa	hypothetical protein LOAG_08120
1334	3	4	6	gi|158594631|gb|EDP33215.1|	Nematoda	Brugia malayi	heterogeneous ribonuclear particle protein, putative
1335	3	6	8	gi|316979529|gb|EFV62313.1|	Nematoda	Trichinella spiralis	histone H2A
1336	6	9	56	ZK892.1d	WormBase	Caenorhabditis elegans	lec-3
1336	6	9	56	gi|5824902|emb|CAA88570.2|	Nematoda	Caenorhabditis elegans	C. elegans protein ZK892.1a, confirmed by transcript evidence
1337	2	3	3	BM00365	WormBase	Brugia malayi
1337	2	3	3	gi|307760467|gb|EFO19701.1|	Nematoda	Loa loa	UMP-CMP kinase
1338	2	3	10	gi|307759856|gb|EFO19090.1|	Nematoda	Loa loa	hypothetical protein LOAG_09403
1339	2	2	2	isotig02447_1	Translated Transcript	Onchocerca flexuosa	Homology to 'translocating chain-associating membrane protein' from 'Brugia malayi'
1340	2	2	2	gi|268575956|ref|XP_002642958.1|	Nematoda	Caenorhabditis briggsae	C. briggsae CBR-CYN-6 protein
1340	2	2	2	gi|308260495|gb|EFP04448.1|	Nematoda	Caenorhabditis remanei	CRE-CYN-6 protein
1341	10	14	48	BM19521	WormBase	Brugia malayi
1341	10	14	48	gi|170589273|ref|XP_001899398.1|	Nematoda	Brugia malayi	Endoplasmin precursor
1342	3	5	11	BM18333	WormBase	Brugia malayi
1342	3	5	11	gi|170586464|ref|XP_001897999.1|	Nematoda	Brugia malayi	Proteasome/cyclosome repeat family protein
1343	2	2	2	gi|268565981|ref|XP_002647445.1|	Nematoda	Caenorhabditis briggsae	Hypothetical protein CBG06516
1343	2	2	2	gi|309363263|emb|CAP26808.2|	Nematoda	Caenorhabditis briggsae AF16	hypothetical protein CBG_06515
1344	3	4	6	BM19755	WormBase	Brugia malayi
1345	2	2	3	isotig13574_1	Translated Transcript	Onchocerca flexuosa	Homology to 'glutathione synthetase family protein' from 'Brugia malayi'
1346	5	7	20	BM03315	WormBase	Brugia malayi
1347	3	3	3	BM17702	WormBase	Brugia malayi
1347	3	3	3	gi|158595589|gb|EDP34132.1|	Nematoda	Brugia malayi	Fes/CIP4 homology domain containing protein
1348	3	6	8	BM16090	WormBase	Brugia malayi
1348	3	6	8	gi|158599806|gb|EDP37262.1|	Nematoda	Brugia malayi	DnaJ protein, putative
1349	2	2	3	BM03140	WormBase	Brugia malayi
1349	2	2	3	BM16498	WormBase	Brugia malayi
1350	2	2	5	isotig13735_1	Translated Transcript	Onchocerca flexuosa	Homology to 'ubiquinol-cytochrome c reductase, iron-sulfur subunit family protein' from 'Brugia malayi'
1351	2	2	3	isotig08204_1	Translated Transcript	Onchocerca flexuosa	Homology to 'Synaptic glycoprotein SC2' from 'Brugia malayi'
1352	2	2	2	gi|187025337|emb|CAP35804.1|	Nematoda	Caenorhabditis briggsae AF16	hypothetical protein CBG_18331
1353	3	3	3	gi|307758477|gb|EFO17711.1|	Nematoda	Loa loa	hypothetical protein LOAG_10787
1354	2	2	2	gi|170586068|ref|XP_001897803.1|	Nematoda	Brugia malayi	P38 map kinase family protein 2, isoform b
1354	2	2	2	gi|312078212|ref|XP_003141640.1|	Nematoda	Loa loa	CMGC/MAPK/P38 protein kinase
1355	2	4	5	isotig14857_1	Translated Transcript	Onchocerca flexuosa	Homology to 'chromosome 7 open reading frame 20' from 'Brugia malayi'
1356	1	2	3	BM17824	WormBase	Brugia malayi
1356	1	2	3	gi|170585019|ref|XP_001897286.1|	Nematoda	Brugia malayi	60S ribosomal protein L18
1357	5	8	13	gi|307763314|gb|EFO22548.1|	Nematoda	Loa loa	hypothetical protein LOAG_05936
1358	4	6	13	gi|312075186|ref|XP_003140305.1|	Nematoda	Loa loa	basement membrane proteoglycan
1359	2	2	5	BM06716	WormBase	Brugia malayi
1359	2	2	5	gi|170576755|ref|XP_001893752.1|	Nematoda	Brugia malayi	NADH-ubiquinone oxidoreductase 39 kDa subunit, mitochondrial precursor
1360	2	2	4	BM18570	WormBase	Brugia malayi
1360	2	2	4	gi|307765613|gb|EFO24847.1|	Nematoda	Loa loa	small GTPase
1360	2	2	4	gi|158594650|gb|EDP33234.1|	Nematoda	Brugia malayi	small GTPase, putative
1361	2	2	3	gi|2055454|gb|AAB53231.1|	Nematoda	Toxocara canis	prohibitin-like molecule TC-PRO-1
1362	12	19	61	gi|312078980|ref|XP_003141976.1|	Nematoda	Loa loa	hypothetical protein LOAG_06392
1363	2	2	2	gi|312092620|ref|XP_003147401.1|	Nematoda	Loa loa	EF hand family protein
1364	2	3	19	BM14500	WormBase	Brugia malayi
1364	2	3	19	gi|158600128|gb|EDP37455.1|	Nematoda	Brugia malayi	P40, putative
1364	2	3	19	BM15720	WormBase	Brugia malayi
1365	2	3	3	gi|312104473|ref|XP_003150409.1|	Nematoda	Loa loa	hypothetical protein LOAG_14867
1366	1	2	7	isotig10764_1	Translated Transcript	Onchocerca flexuosa	Homology to 'Fructosamine kinase family protein' from 'Brugia malayi'
1367	18	25	58	gi|12697534|emb|CAC28360.1|	Nematoda	Toxocara canis	myosin heavy chain
1368	3	3	4	gi|308500406|ref|XP_003112388.1|	Nematoda	Caenorhabditis remanei	CRE-VHA-13 protein
1368	3	3	4	gi|309371456|emb|CAP25300.3|	Nematoda	Caenorhabditis briggsae AF16	CBR-VHA-13 protein
1369	7	10	32	gi|158600062|gb|EDP37416.1|	Nematoda	Brugia malayi	protein C37C3.6a , putative
1370	4	7	69	gi|268572653|ref|XP_002641376.1|	Nematoda	Caenorhabditis briggsae	Hypothetical protein CBG13233
1371	2	2	2	gi|158599350|gb|EDP36992.1|	Nematoda	Brugia malayi	platelet-activating factor acetylhydrolase IB alpha subunit, putative
1372	3	4	6	gi|312089608|ref|XP_003146310.1|	Nematoda	Loa loa	hypothetical protein LOAG_10737
1373	2	3	9	BM16757	WormBase	Brugia malayi
1373	2	3	9	gi|312072625|ref|XP_003139150.1|	Nematoda	Loa loa	hypothetical protein LOAG_03565
1373	2	3	9	gi|170580275|ref|XP_001895191.1|	Nematoda	Brugia malayi	lactoylglutathione lyase
1374	2	3	3	isotig07730_1	Translated Transcript	Onchocerca flexuosa	Homology to 'hypothetical protein Bm1_52065' from 'Brugia malayi'
1374	2	3	3	isotig07732_1	Translated Transcript	Onchocerca flexuosa	Homology to 'hypothetical protein Bm1_52065' from 'Brugia malayi'
1374	2	3	3	isotig07731_1	Translated Transcript	Onchocerca flexuosa	Homology to 'hypothetical protein Bm1_52065' from 'Brugia malayi'
1375	3	5	6	gi|307764403|gb|EFO23637.1|	Nematoda	Loa loa	adenosylhomocysteinase
1376	3	3	3	isotig13970_1	Translated Transcript	Onchocerca flexuosa	No BLAST Hit
1377	2	2	8	gi|256016485|emb|CAR63538.1|	Nematoda	Angiostrongylus cantonensis	putative MFP2
1378	22	26	35	gi|312067419|ref|XP_003136734.1|	Nematoda	Loa loa	dynein heavy chain protein 1
1379	6	8	13	BM18196	WormBase	Brugia malayi
1379	6	8	13	gi|158594253|gb|EDP32837.1|	Nematoda	Brugia malayi	Guanylate kinase family protein
1380	2	2	2	gi|187040399|emb|CAP20857.1|	Nematoda	Caenorhabditis briggsae AF16	CBR-ARX-4 protein
1381	2	5	16	gi|312067814|ref|XP_003136920.1|	Nematoda	Loa loa	hypothetical protein LOAG_01333
1382	2	2	2	gi|307755602|gb|EFO14836.1|	Nematoda	Loa loa	dehydrogenase
1383	1	2	2	gi|307764806|gb|EFO24040.1|	Nematoda	Loa loa	shwachman-Bodian-Diamond syndrome
1384	1	2	2	BM21321	WormBase	Brugia malayi
1384	1	2	2	gi|312077877|ref|XP_003141494.1|	Nematoda	Loa loa	histone H2A
1384	1	2	2	gi|170593347|ref|XP_001901426.1|	Nematoda	Brugia malayi	Histone H2A, orphon
1385	4	6	29	gi|307765186|gb|EFO24420.1|	Nematoda	Loa loa	glycosyl hydrolase family 31 protein
1386	4	7	10	W06H8.1b	WormBase	Caenorhabditis elegans	rme-1
1386	4	7	10	gi|7206821|gb|AAF39980.1|	Nematoda	Caenorhabditis elegans	Receptor mediated endocytosis protein 1, isoform c
1386	4	7	10	gi|7206819|gb|AAF39978.1|	Nematoda	Caenorhabditis elegans	Receptor mediated endocytosis protein 1, isoform a
1386	4	7	10	gi|13487775|gb|AAK27714.1|AF357876_1	Nematoda	Caenorhabditis elegans	receptor-mediated endocytosis 1 isoform IV
1386	4	7	10	W06H8.1f	WormBase	Caenorhabditis elegans	rme-1
1386	4	7	10	W06H8.1e	WormBase	Caenorhabditis elegans	rme-1
1387	5	5	7	BM16499	WormBase	Brugia malayi
1388	4	5	5	BM07142	WormBase	Brugia malayi
1389	3	4	8	gi|170578226|ref|XP_001894323.1|	Nematoda	Brugia malayi	60S ribosomal protein L4
1389	3	4	8	gi|66732135|gb|AAY52214.1|	Nematoda	Brugia malayi	SL3
1390	2	4	29	BM21491	WormBase	Brugia malayi
1390	2	4	29	gi|158590538|gb|EDP29153.1|	Nematoda	Brugia malayi	hypothetical protein Bm1_50630
1391	1	2	2	isotig16741_1	Translated Transcript	Onchocerca flexuosa	Homology to 'hypothetical protein Bm1_25640' from 'Brugia malayi'
1392	11	14	34	gi|312091137|ref|XP_003146873.1|	Nematoda	Loa loa	major antigen
1393	4	4	5	gi|158594998|gb|EDP33575.1|	Nematoda	Brugia malayi	Ribophorin I family protein
1394	7	8	9	gi|268579255|ref|XP_002644610.1|	Nematoda	Caenorhabditis briggsae	C. briggsae CBR-IFA-4 protein
1394	7	8	9	gi|309359367|emb|CAP33049.2|	Nematoda	Caenorhabditis briggsae AF16	CBR-IFA-4 protein
1395	1	2	4	gi|312070706|ref|XP_003138270.1|	Nematoda	Loa loa	hypothetical protein LOAG_02685
1396	3	6	31	gi|2662171|dbj|BAA23716.1|	Nematoda	Ascaris suum	iron-sulfur subunit of succinate dehydrogenase
1397	2	2	6	gi|312085328|ref|XP_003144635.1|	Nematoda	Loa loa	hypothetical protein LOAG_09058
1398	2	3	3	gi|312068853|ref|XP_003137408.1|	Nematoda	Loa loa	hypothetical protein LOAG_01822
1399	5	5	11	gi|307768526|gb|EFO27760.1|	Nematoda	Loa loa	glycosyl hydrolase family 31 protein
1400	6	7	11	BM19183	WormBase	Brugia malayi
1400	6	7	11	gi|158593250|gb|EDP31845.1|	Nematoda	Brugia malayi	Egg laying defective protein 4, isoform c, putative
1401	3	3	3	gi|312090253|ref|XP_003146546.1|	Nematoda	Loa loa	hypothetical protein LOAG_10975
1402	5	6	18	gi|308260116|gb|EFP04069.1|	Nematoda	Caenorhabditis remanei	hypothetical protein CRE_27588
1403	2	2	2	gi|307765523|gb|EFO24757.1|	Nematoda	Loa loa	hypothetical protein LOAG_03728
1404	2	2	2	gi|158589132|gb|EDP28252.1|	Nematoda	Brugia malayi	Pip kinase protein 2, putative
1405	2	3	5	gi|307768722|gb|EFO27956.1|	Nematoda	Loa loa	leucine Rich Repeat family protein
1406	2	2	2	gi|158590164|gb|EDP28896.1|	Nematoda	Brugia malayi	Glycosyl hydrolases family 2, sugar binding domain containing protein
1407	8	11	20	BM08261	WormBase	Brugia malayi
1407	8	11	20	gi|170574138|ref|XP_001892683.1|	Nematoda	Brugia malayi	coatomer alpha subunit
1408	6	9	18	gi|307764531|gb|EFO23765.1|	Nematoda	Loa loa	hypothetical protein LOAG_04721
1409	5	5	6	gi|307768880|gb|EFO28114.1|	Nematoda	Loa loa	zinc finger protein
1410	3	4	11	gi|160369917|gb|ABX38807.1|	Nematoda	Wuchereria bancrofti	independent phosphoglycerate mutase isoform 1
1410	3	4	11	gi|37681506|gb|AAQ97627.1|	Nematoda	Brugia malayi	independent phosphoglycerate mutase isoform 2
1410	3	4	11	gi|37681504|gb|AAQ97626.1|	Nematoda	Brugia malayi	independent phosphoglycerate mutase isoform 1
1410	3	4	11	gi|312083081|ref|XP_003143712.1|	Nematoda	Loa loa	independent phosphoglycerate mutase isoform 2
1411	2	2	2	gi|308254343|gb|EFO98295.1|	Nematoda	Caenorhabditis remanei	CRE-LGC-49 protein
1412	2	2	3	isotig02399_1	Translated Transcript	Onchocerca flexuosa	Homology to 'Actin family protein' from 'Brugia malayi'
1412	2	2	3	isotig02400_1	Translated Transcript	Onchocerca flexuosa	Homology to 'Actin family protein' from 'Brugia malayi'
1413	1	2	4	BM00489	WormBase	Brugia malayi
1413	1	2	4	gi|307764641|gb|EFO23875.1|	Nematoda	Loa loa	F-actin capping protein beta subunit
1413	1	2	4	gi|170592208|ref|XP_001900861.1|	Nematoda	Brugia malayi	F-actin capping protein beta subunit
1413	1	2	4	BM20811	WormBase	Brugia malayi
1414	2	3	4	BM20546	WormBase	Brugia malayi
1414	2	3	4	gi|307758688|gb|EFO17922.1|	Nematoda	Loa loa	40S ribosomal protein S24
1414	2	3	4	gi|158603434|gb|EDP39362.1|	Nematoda	Brugia malayi	40S ribosomal protein S24, putative
1414	2	3	4	gi|158602075|gb|EDP38768.1|	Nematoda	Brugia malayi	40S ribosomal protein S24, putative
1415	5	10	27	gi|312082960|ref|XP_003143662.1|	Nematoda	Loa loa	insulin-degrading enzyme
1416	4	5	10	BM03219	WormBase	Brugia malayi
1417	5	9	56	BM06100	WormBase	Brugia malayi
1417	5	9	56	gi|158590294|gb|EDP28978.1|	Nematoda	Brugia malayi	NAD-dependent malic enzyme, mitochondrial precursor, putative
1418	3	3	3	B0205.7	WormBase	Caenorhabditis elegans	casein kinase
1418	3	3	3	gi|66473320|gb|AAY46305.1|	Nematoda	Caenorhabditis remanei	casein kinase II alpha subunit
1418	3	3	3	gi|308258835|gb|EFP02788.1|	Nematoda	Caenorhabditis remanei	CRE-KIN-3 protein
1418	3	3	3	gi|307766169|gb|EFO25403.1|	Nematoda	Loa loa	CMGC/CK2 protein kinase
1418	3	3	3	gi|187029398|emb|CAP31741.1|	Nematoda	Caenorhabditis briggsae AF16	CBR-KIN-3 protein
1418	3	3	3	gi|170593361|ref|XP_001901433.1|	Nematoda	Brugia malayi	Casein kinase II, alpha chain
1418	3	3	3	gi|170593359|ref|XP_001901432.1|	Nematoda	Brugia malayi	Casein kinase II, alpha chain
1418	3	3	3	isotig17234_1	Translated Transcript	Onchocerca flexuosa	Homology to 'Casein kinase II, alpha chain' from 'Brugia malayi'
1418	3	3	3	BM21329	WormBase	Brugia malayi
1419	2	2	5	gi|312078396|ref|XP_003141720.1|	Nematoda	Loa loa	hypothetical protein LOAG_06136
1420	3	4	4	gi|312079863|ref|XP_003142355.1|	Nematoda	Loa loa	hypothetical protein LOAG_06771
1421	2	3	4	gi|170592891|ref|XP_001901198.1|	Nematoda	Brugia malayi	GTP-binding regulatory protein Gs alpha-S chain
1421	2	3	4	gi|56607090|gb|AAW02912.1|	Nematoda	Caenorhabditis briggsae	gsa-1
1421	2	3	4	gi|4895102|gb|AAB96733.2|	Nematoda	Caenorhabditis elegans	G protein, subunit alpha protein 1, confirmed by transcript evidence
1421	2	3	4	gi|312077386|ref|XP_003141281.1|	Nematoda	Loa loa	GTP-binding regulatory protein Gs alpha-S chain
1421	2	3	4	gi|308240797|gb|EFO84749.1|	Nematoda	Caenorhabditis remanei	CRE-GSA-1 protein
1421	2	3	4	gi|268563542|ref|XP_002638863.1|	Nematoda	Caenorhabditis briggsae	C. briggsae CBR-GSA-1 protein
1422	2	3	3	isotig18100_1	Translated Transcript	Onchocerca flexuosa	Homology to 'Filamin/ABP280 repeat family protein' from 'Brugia malayi'
[truncated: 686 more rows]
